# Supplementary material for: Development and validation of early prediction models for new-onset functional impairment in patients after being transferred from the ICU
Source: Sci Rep. 2024 May 24;14:11902. doi: 10.1038/s41598-024-62447-8 (PMC11126674; doi:10.1038/s41598-024-62447-8)
Supplement: Supplementary file 2 — Supplementary Information 2. [file 41598_2024_62447_MOESM2_ESM.csv]

	GENDER	AGE	CCI	APACHEⅡ	FRACTURE	SEPSIS	CANCER	CEREBROVASCULAR_DISEASE	HEAD_INJURY	OPERATION	DELIRIUM	MECHANICAL_VENTILATION	CRRT	BENZODIAZEPINES	OPIOIDS	DEXMEDETOMIDINE	PROPOFOL	PH_ABNORMAL	LACTIC	CRP	ALBUMIN_ABNORMAL	BUN_ABNORMAL	CREATININE_ABNORMAL	ALT_ABNORMAL	AST_ABNORMAL	LEUCOCYTE_ABNORMAL	RBC_ABNORMAL	HEMOGLOBIN_ABNORMAL	ADL
1	1	68	3	8	0	0	0	0	0	1	0	0	0	0	0	0	0	0	0	0	1	0	0	0	1	0	1	1	1
2	1	62	6	21	0	0	0	0	0	0	0	0	1	0	0	0	0	1	1	0	1	1	1	1	1	1	1	1	1
3	1	57	2	7	0	0	0	0	0	1	0	0	0	0	0	0	0	0	0	0	0	0	0	0	0	0	0	0	0
4	1	55	2	6	0	0	0	0	0	1	0	0	0	0	1	0	0	1	0	1	0	1	0	0	0	1	1	1	1
5	0	62	3	15	0	0	0	0	0	0	0	0	0	0	0	0	0	0	1	1	1	1	1	1	1	1	1	1	0
6	0	44	1	14	0	0	0	0	0	0	0	0	0	0	0	0	0	1	1	0	1	0	0	0	0	1	1	1	0
7	1	61	3	7	0	0	0	0	0	1	1	1	0	0	0	1	0	1	0	1	1	0	0	0	0	1	1	1	0
8	1	65	3	11	0	0	0	0	0	1	0	0	0	0	0	0	0	0	0	0	0	0	0	0	1	1	0	0	0
9	1	75	5	9	0	0	0	0	0	1	0	0	0	0	0	0	0	0	0	1	1	0	0	0	1	0	0	0	0
10	0	34	0	5	0	0	0	0	0	0	0	0	0	0	0	1	0	0	0	1	1	0	0	1	1	1	0	0	0
11	0	31	0	9	0	0	0	0	0	1	0	0	1	0	0	0	0	1	0	1	1	1	1	0	0	0	1	1	0
12	1	40	0	19	0	0	0	0	0	1	0	1	0	1	0	1	0	1	0	1	1	1	1	0	0	1	1	1	0
13	1	66	5	15	0	0	1	0	0	1	0	1	0	1	0	0	0	1	1	1	1	1	1	1	1	1	1	1	1
14	1	58	3	26	1	0	0	0	1	1	0	1	0	1	0	1	0	0	1	1	1	1	0	0	0	1	1	1	1
15	1	62	4	20	1	0	0	0	1	1	0	1	0	1	1	0	0	0	1	1	1	0	0	0	0	1	1	1	1
16	1	81	5	10	0	0	0	0	0	0	0	0	0	0	0	0	0	0	1	0	1	1	0	0	0	1	1	1	0
17	0	74	2	29	0	0	0	1	0	1	0	1	0	1	1	0	0	1	1	1	1	1	1	1	1	0	1	1	1
18	1	36	1	12	0	0	0	0	0	0	0	0	0	0	0	0	0	1	0	0	1	0	0	1	0	1	1	1	1
19	1	44	1	22	0	0	0	0	1	1	1	1	0	1	1	0	1	1	1	1	1	0	0	0	0	1	1	1	1
20	1	71	10	22	0	0	1	0	0	1	1	1	0	1	0	0	0	1	1	1	1	1	0	0	0	1	1	1	1
21	1	65	3	12	0	0	0	0	0	1	0	0	0	0	0	0	0	0	0	1	1	0	0	0	1	0	0	0	0
22	1	54	2	4	1	0	0	0	0	1	0	0	0	0	1	0	0	0	0	1	1	1	0	1	1	0	1	1	1
23	1	82	5	14	0	0	1	0	0	1	0	1	0	0	0	0	0	1	0	1	1	0	0	0	0	0	1	1	1
24	0	58	3	14	0	0	0	0	0	1	0	0	0	0	0	0	0	0	0	1	1	1	1	0	0	1	1	1	0
25	1	49	1	6	0	0	0	1	0	0	1	0	0	0	0	1	1	1	0	0	0	0	0	0	0	0	1	1	1
26	1	34	0	16	0	0	0	0	0	1	1	0	0	0	0	1	1	1	0	1	1	0	0	0	1	1	1	1	0
27	0	60	2	14	0	0	0	0	0	0	0	1	0	0	1	0	1	1	1	1	1	1	1	0	1	1	1	1	0
28	1	39	1	21	0	0	0	1	0	1	0	1	0	1	0	0	0	1	0	1	1	0	0	0	0	1	1	1	1
29	1	32	0	18	1	0	0	0	0	0	0	0	0	0	0	0	0	0	0	1	0	1	0	0	1	0	0	0	1
30	1	43	1	23	1	0	0	0	0	1	0	1	0	0	1	0	1	1	1	1	1	0	0	1	1	1	1	1	1
31	1	31	0	7	0	0	0	0	0	0	0	0	0	0	0	0	0	0	1	1	1	0	0	1	1	1	1	1	1
32	0	67	4	16	0	0	0	0	0	1	0	0	0	0	0	0	0	1	1	1	0	1	1	1	1	1	1	1	0
33	0	65	5	17	0	0	0	1	0	1	1	1	0	0	0	1	0	1	0	1	1	0	0	0	0	1	1	1	1
34	0	62	9	15	0	0	0	0	0	1	1	1	0	1	0	1	0	1	1	1	1	0	1	0	0	1	1	1	1
35	0	75	5	12	0	0	0	0	0	0	0	0	0	0	0	0	0	1	1	1	1	0	0	0	0	1	0	0	1
36	0	66	5	25	0	0	0	0	0	0	0	0	1	0	0	0	0	1	1	1	1	1	1	0	0	0	1	1	1
37	0	67	6	9	1	0	0	0	0	1	0	0	1	0	0	1	0	1	0	1	1	1	1	0	0	0	1	1	1
38	0	62	3	7	0	0	0	0	0	0	0	0	0	0	1	0	0	0	0	0	0	0	0	0	0	1	0	1	0
39	1	49	2	6	0	0	0	0	0	1	0	0	0	0	0	0	0	1	1	1	1	0	0	1	1	1	1	1	0
40	1	73	5	14	1	0	0	0	0	1	0	1	0	0	1	0	1	0	0	1	1	0	0	0	0	1	1	1	1
41	1	68	4	10	0	0	0	0	0	1	0	1	0	0	0	0	0	1	0	1	1	1	0	0	0	1	1	1	0
42	1	60	2	7	0	0	0	0	0	1	0	0	0	0	0	0	0	0	0	1	0	0	0	1	1	1	0	0	0
43	1	66	3	10	0	0	0	0	0	0	0	0	0	0	0	0	0	1	1	1	0	0	0	0	0	1	0	0	0
44	1	36	2	7	0	0	0	0	0	1	0	0	0	0	0	0	0	0	1	0	1	0	0	1	1	0	1	0	0
45	0	55	2	21	0	0	0	0	0	1	0	1	0	1	1	0	0	1	0	1	1	0	0	0	0	1	1	1	0
46	1	45	1	18	0	0	0	1	0	1	0	0	0	0	0	1	0	0	1	1	1	0	1	1	0	1	1	1	1
47	1	71	4	14	0	0	0	0	0	1	0	0	0	1	0	0	0	1	0	1	1	0	0	0	1	1	1	1	1
48	0	65	3	21	0	0	0	1	0	1	1	1	0	0	0	1	0	1	1	1	1	0	0	0	0	1	1	1	1
49	1	27	0	6	0	0	0	0	0	1	0	0	0	0	0	0	0	0	0	0	1	0	0	0	0	0	0	0	0
50	0	59	2	6	0	0	0	0	0	0	0	0	0	0	0	0	0	1	0	1	1	0	0	0	0	1	0	0	0
51	1	77	5	8	0	0	0	0	0	1	0	0	0	0	0	0	0	0	0	0	1	0	0	0	0	0	1	1	0
52	1	43	2	24	0	0	0	1	0	1	0	1	0	1	1	0	0	1	1	1	1	0	0	0	0	1	0	0	1
53	1	46	2	10	1	0	0	0	0	1	1	0	0	0	1	0	0	0	1	1	1	1	0	1	1	0	1	1	1
54	1	49	1	2	0	0	0	0	0	0	0	0	0	0	0	0	1	0	1	0	1	1	0	0	0	1	1	1	0
55	1	56	2	18	0	0	0	1	0	1	0	1	0	0	0	1	0	0	1	1	1	1	0	0	0	1	1	1	1
56	0	44	2	18	0	0	0	1	0	1	0	1	0	1	0	0	0	0	1	1	1	1	0	1	1	1	1	1	1
57	1	66	3	22	1	0	0	0	1	1	0	1	0	1	1	0	0	1	1	0	1	0	0	0	0	1	1	1	1
58	0	59	4	23	0	0	0	1	0	1	0	1	0	1	0	0	1	1	0	1	1	0	0	0	0	1	1	1	1
59	1	18	0	4	1	0	0	0	0	1	0	0	0	0	0	0	0	0	1	1	0	0	0	0	1	1	1	0	0
60	0	60	3	13	0	0	0	0	0	1	0	1	0	1	1	0	1	1	0	0	0	0	0	0	0	1	0	0	0
61	0	44	1	10	1	0	0	0	0	1	0	1	0	0	0	0	1	1	0	1	1	0	0	0	1	0	1	1	1
62	1	24	14	22	1	0	0	0	0	1	0	1	0	1	1	0	0	1	0	1	1	0	0	0	0	0	1	1	1
63	1	83	6	13	0	0	0	0	0	1	0	0	0	0	0	0	0	1	0	1	1	1	1	0	0	0	1	1	1
64	0	83	6	15	0	0	0	0	0	1	0	0	0	0	0	0	0	1	0	1	1	0	0	0	1	1	1	1	1
65	1	87	5	13	0	0	0	0	0	0	0	0	0	0	0	1	0	1	0	1	1	1	0	1	1	1	1	1	1
66	0	67	3	20	0	0	0	1	0	1	1	1	0	0	0	1	0	0	1	1	1	0	0	0	0	1	1	1	1
67	1	44	2	4	0	0	0	0	0	1	0	0	0	0	0	0	0	0	0	1	0	0	0	1	1	1	0	0	0
68	0	59	7	12	0	0	0	0	0	1	0	0	1	0	0	0	0	1	0	1	1	1	1	0	0	1	1	1	1
69	0	59	2	8	0	0	0	0	0	0	0	0	0	0	0	0	0	1	0	0	1	0	0	0	1	1	1	1	0
70	0	63	6	12	0	0	1	0	0	1	0	1	0	0	0	0	1	0	0	1	1	1	1	0	0	1	1	1	1
71	0	53	3	19	0	0	0	1	0	1	0	1	0	1	0	0	0	0	0	1	0	0	0	0	0	1	1	1	1
72	1	55	2	26	0	0	0	0	0	1	0	1	0	1	1	0	0	0	0	1	1	0	0	0	1	1	1	1	1
73	1	66	4	18	0	1	0	0	0	1	0	0	1	1	1	0	0	1	1	1	1	1	1	0	1	1	1	1	1
74	0	31	0	0	0	0	0	0	0	1	0	0	0	0	0	0	0	1	0	0	0	0	0	0	1	0	1	0	0
75	0	80	6	8	0	0	0	0	0	0	0	0	0	0	0	0	0	1	0	1	1	1	0	0	0	0	1	1	0
76	1	74	4	15	0	0	0	0	0	1	0	0	0	0	0	0	0	0	0	0	1	0	0	0	0	0	0	0	0
77	0	48	2	17	0	0	0	1	0	1	0	1	0	1	1	0	0	1	1	1	1	0	0	0	0	1	1	1	1
78	1	56	3	6	0	0	0	1	0	1	0	0	0	0	0	0	0	0	0	0	0	0	0	1	1	0	0	0	0
79	1	75	6	6	0	0	0	0	0	0	0	0	1	0	0	0	0	1	0	1	1	1	1	0	0	0	1	1	0
80	0	33	0	5	0	0	0	0	0	1	0	0	0	0	0	0	0	0	0	1	0	0	0	0	0	1	1	1	0
81	1	58	2	7	0	0	0	0	0	1	0	0	0	0	0	0	0	0	0	1	1	0	0	0	0	1	0	1	0
82	1	56	2	6	0	0	0	0	0	1	0	0	0	0	0	0	0	1	0	0	0	0	0	0	0	0	1	1	0
83	0	90	5	10	0	1	0	0	0	1	0	0	0	0	0	1	0	1	0	1	1	1	1	0	0	0	1	1	1
84	1	38	0	3	0	0	0	0	0	1	1	0	0	0	0	0	0	1	0	1	0	0	0	0	0	0	0	0	0
85	1	67	3	28	0	0	0	0	0	1	0	1	0	1	0	0	0	1	1	1	1	1	1	0	0	1	1	1	1
86	0	70	5	18	0	0	0	0	0	1	0	0	0	0	0	0	0	1	0	1	1	1	0	0	1	1	0	0	1
87	1	84	5	13	0	0	0	0	0	1	0	0	0	0	0	0	0	0	0	0	1	0	0	0	1	1	0	0	0
88	0	74	5	14	1	0	0	0	0	1	1	0	0	0	0	1	0	1	1	1	1	0	0	0	0	1	1	1	1
89	0	48	6	18	0	0	1	0	0	1	0	1	0	1	1	0	0	0	0	1	1	0	0	1	1	1	1	1	1
90	0	67	3	14	1	0	0	0	0	1	0	0	0	0	0	0	0	0	0	1	1	0	0	0	0	1	1	1	1
91	1	65	6	7	0	0	0	0	0	0	0	0	0	0	0	0	1	0	1	1	1	1	1	1	1	1	1	1	1
92	0	34	1	11	0	0	0	0	0	1	0	0	0	0	0	0	0	1	0	1	1	0	0	0	0	1	1	1	0
93	0	71	4	9	1	0	0	0	0	1	0	1	0	1	1	0	1	0	0	1	1	1	0	1	1	1	1	1	1
94	0	61	3	21	0	0	0	1	0	1	0	1	0	1	1	0	0	1	1	1	0	0	0	0	0	1	0	0	1
95	1	40	2	13	0	0	0	1	0	1	0	1	0	1	0	1	0	1	0	1	1	0	0	0	0	1	0	0	1
96	1	76	5	11	0	0	0	0	0	1	0	0	0	0	0	0	0	1	1	1	0	0	0	1	1	1	1	0	1
97	1	60	2	17	1	0	0	0	1	1	1	1	0	1	1	0	1	0	0	1	1	0	0	0	1	1	1	1	1
98	0	68	3	23	0	0	0	1	0	1	0	1	0	0	0	0	1	1	0	1	1	0	0	0	0	1	1	1	1
99	1	59	8	10	0	0	0	0	0	0	0	0	0	0	0	1	0	1	0	1	1	0	0	1	1	0	1	1	1
100	1	69	3	17	0	1	0	0	0	1	0	0	0	0	0	0	0	1	1	1	1	0	0	0	0	0	1	1	1
101	0	76	4	10	0	0	0	0	0	1	0	0	0	0	0	0	0	0	0	1	1	0	0	1	1	0	1	0	0
102	1	56	2	8	0	0	0	0	0	0	0	0	0	0	0	0	0	1	0	1	1	0	0	1	1	1	0	0	0
103	1	47	1	10	0	0	0	0	0	1	0	0	0	0	0	0	0	0	0	0	0	0	0	0	1	1	0	0	0
104	1	68	4	22	0	0	0	1	0	1	0	1	0	1	1	0	0	1	0	1	1	0	0	0	1	1	1	1	1
105	1	54	2	11	1	0	0	0	0	1	0	0	0	0	1	0	1	1	0	1	1	0	0	0	0	0	1	1	1
106	1	52	3	6	0	0	0	0	0	0	0	0	0	0	0	0	0	1	0	1	1	0	0	0	0	0	1	1	1
107	0	50	1	21	0	0	0	1	0	0	0	1	0	0	0	1	0	1	1	1	1	1	0	0	0	1	1	1	1
108	0	46	2	15	0	0	0	0	0	0	0	1	0	1	0	0	0	1	0	1	1	0	0	0	0	1	1	1	0
109	1	59	2	20	0	0	0	1	0	1	0	1	0	1	1	0	0	0	0	0	1	0	0	0	0	1	0	1	1
110	1	35	0	2	0	0	0	0	0	1	0	1	0	1	1	0	0	1	1	1	1	0	0	0	0	0	1	0	1
111	1	60	3	26	0	0	0	0	0	1	1	1	0	1	1	0	0	1	1	1	1	0	0	1	1	1	1	1	1
112	0	41	1	8	0	0	0	1	0	0	0	0	0	0	1	0	0	1	1	1	1	0	0	1	1	1	1	1	1
113	1	73	4	11	0	0	0	0	0	1	0	1	0	1	0	0	0	0	1	1	0	1	0	0	1	1	0	0	0
114	1	37	0	7	0	1	0	0	0	1	0	0	0	0	0	1	0	1	0	1	1	1	0	1	1	1	1	1	1
115	1	55	2	9	0	0	0	1	0	0	0	0	0	0	0	0	0	1	0	1	1	0	0	0	0	0	1	1	1
116	1	68	3	4	0	0	0	0	0	1	0	0	0	0	0	0	0	0	1	0	1	1	0	0	0	0	1	0	0
117	1	36	0	18	0	0	0	1	0	1	0	1	0	0	0	1	0	0	1	1	1	0	1	0	0	1	1	1	1
118	0	49	1	7	0	0	0	0	0	1	0	0	0	0	0	0	0	0	1	0	1	0	0	0	0	1	1	1	0
119	1	41	3	2	0	0	0	0	0	0	0	0	0	0	0	0	1	1	1	0	1	1	1	0	1	1	1	1	0
120	1	55	2	15	0	0	0	0	0	0	0	0	1	0	0	0	0	1	0	1	0	1	0	0	0	0	1	1	0
121	1	72	5	25	0	0	0	1	0	1	0	1	0	1	0	0	0	1	1	1	1	0	0	0	0	1	1	1	1
122	1	64	4	22	0	0	0	0	0	1	0	1	0	1	1	0	0	1	1	1	1	1	1	0	0	1	0	0	0
123	1	47	1	5	0	0	0	0	0	0	0	0	0	0	1	0	0	0	1	0	0	0	0	0	1	1	0	0	0
124	0	76	4	24	0	0	0	0	0	0	0	0	0	0	0	0	0	0	1	1	1	1	1	1	1	1	0	0	0
125	1	42	2	9	0	0	0	0	0	0	0	0	0	0	0	0	0	1	1	0	1	1	1	0	0	1	0	0	0
126	0	36	0	8	0	0	0	0	0	0	0	0	1	0	0	1	0	1	1	1	1	0	0	0	0	1	1	1	0
127	0	58	3	8	0	0	0	1	0	0	0	0	0	0	0	0	0	0	0	0	1	0	0	0	0	0	1	1	1
128	0	67	3	23	0	0	0	1	0	1	0	1	0	1	0	0	0	1	1	1	1	0	0	0	0	1	1	1	1
129	0	60	2	9	0	0	0	0	0	1	0	0	0	0	0	0	0	0	0	1	0	1	0	1	1	1	0	0	0
130	1	71	5	7	0	0	0	0	0	1	0	0	0	0	0	0	0	0	0	0	1	1	0	1	1	1	1	1	0
131	1	66	3	5	0	0	0	0	0	1	0	0	0	0	0	0	0	0	0	1	1	1	0	0	1	0	1	1	0
132	1	32	0	16	0	0	0	0	0	0	0	0	0	0	0	0	0	0	1	1	0	1	1	1	1	1	0	0	0
133	1	77	5	17	0	0	0	0	0	1	0	1	0	1	1	0	1	1	1	1	1	1	0	1	1	1	1	1	1
134	1	70	3	8	0	0	0	0	0	0	0	0	0	0	1	0	0	1	0	1	1	1	0	0	0	1	1	1	1
135	1	58	2	8	0	0	0	0	0	1	0	0	0	0	1	0	0	0	1	0	0	0	0	1	1	1	0	0	0
136	1	39	0	5	0	0	0	0	0	1	0	0	0	0	0	0	0	0	0	1	1	0	0	0	1	0	1	1	0
137	1	53	2	8	0	0	0	0	0	1	0	0	0	0	0	0	0	0	0	1	1	0	0	0	0	1	0	0	1
138	1	51	2	8	0	0	0	0	0	1	0	0	0	0	0	0	0	1	0	0	1	0	0	1	1	1	0	0	0
139	0	53	2	20	0	0	0	1	0	1	0	1	0	0	0	1	0	1	0	1	1	0	1	0	0	0	1	1	1
140	0	67	3	8	0	0	0	0	0	0	0	0	0	0	1	0	0	0	0	1	1	0	0	0	0	0	0	0	0
141	1	75	5	16	0	0	0	0	0	0	0	0	0	0	0	0	0	1	0	1	1	0	0	0	0	1	0	0	0
142	1	47	2	8	0	0	0	0	0	1	0	0	0	0	0	0	0	1	1	0	1	0	0	0	0	0	0	0	0
143	0	59	3	7	0	0	0	0	0	1	0	0	0	0	0	0	0	0	0	0	0	0	0	0	0	1	1	1	0
144	1	48	3	8	0	0	0	0	0	0	0	0	1	0	0	0	0	0	0	0	1	0	1	1	1	0	1	1	0
145	1	75	5	20	0	0	0	0	0	0	0	0	0	0	0	0	0	1	1	1	1	1	1	1	0	1	1	1	1
146	1	34	0	3	0	0	0	0	0	0	0	0	0	0	0	0	0	1	0	1	1	0	0	0	1	0	1	1	0
147	1	34	4	14	0	0	0	0	0	1	0	1	0	0	1	0	0	1	0	1	1	1	0	1	1	0	1	1	1
148	0	88	5	23	0	0	0	0	0	1	0	1	0	0	1	0	0	1	0	1	1	1	0	0	1	0	1	1	1
149	1	28	0	2	0	0	0	0	0	0	0	0	0	0	0	0	0	0	0	1	1	0	0	0	0	0	1	1	0
150	1	75	5	20	0	0	0	0	0	1	0	0	0	0	0	0	0	0	0	1	1	0	0	0	1	0	1	1	0
151	1	63	6	15	0	1	0	0	0	1	0	1	0	1	1	0	0	0	1	1	1	1	0	0	0	1	1	1	1
152	1	30	2	9	1	0	0	0	0	1	0	1	1	1	1	1	0	1	1	1	1	1	1	1	1	1	1	1	1
153	0	44	1	17	0	0	0	1	0	0	0	1	0	1	1	0	0	1	0	1	1	0	0	0	0	0	1	1	1
154	1	60	2	17	0	0	0	1	0	1	0	1	0	0	0	1	0	0	1	1	1	1	0	0	1	1	1	1	1
155	1	81	4	10	0	0	0	0	0	0	0	0	0	0	1	0	0	0	0	1	1	0	0	0	0	0	1	1	0
156	1	47	1	14	0	0	0	0	0	0	0	0	0	0	0	0	0	1	0	1	1	1	1	1	1	1	1	1	0
157	0	83	7	10	0	0	0	0	0	0	0	0	0	0	1	0	0	1	1	1	1	1	1	0	0	0	1	1	1
158	1	44	2	14	0	0	1	0	0	1	1	1	0	0	0	1	0	0	0	1	1	0	0	1	1	0	1	1	1
159	1	75	6	26	0	0	0	1	0	1	0	1	0	1	0	0	0	1	1	1	1	0	0	0	0	1	1	1	1
160	0	70	3	12	0	0	0	0	0	0	0	1	0	1	0	0	0	1	0	0	1	1	0	1	1	1	0	0	0
161	1	64	3	8	0	0	0	0	0	1	0	0	0	0	1	0	0	0	0	1	0	1	0	0	0	1	0	0	0
162	1	46	1	11	0	0	0	0	0	1	0	0	0	0	0	0	0	0	0	1	1	1	0	0	0	0	1	1	0
163	1	49	1	6	0	0	0	0	0	1	0	0	0	1	0	0	1	0	1	1	1	0	0	0	0	0	1	1	0
164	1	43	1	6	0	0	0	0	0	1	0	0	0	0	0	0	0	0	1	1	1	0	0	0	0	1	0	1	0
165	1	60	2	8	0	0	0	0	0	1	0	0	0	0	0	0	0	0	0	0	1	0	0	0	1	1	0	0	0
166	0	70	3	23	0	0	0	1	0	1	1	1	0	0	1	0	1	1	1	1	1	0	0	0	0	1	0	0	1
167	1	69	4	12	0	1	0	0	0	0	1	0	0	0	0	1	1	0	1	1	1	1	1	1	1	1	1	1	1
168	1	45	5	12	0	1	0	0	0	0	0	0	0	0	0	0	0	0	1	1	1	1	1	1	1	1	1	1	1
169	1	58	2	21	0	0	0	1	0	1	0	1	0	1	1	0	0	1	1	0	1	0	0	0	0	1	1	1	1
170	0	67	3	11	1	0	0	0	0	1	0	1	0	0	0	0	1	1	1	1	1	0	0	0	0	1	1	1	1
171	1	83	7	14	0	0	0	0	0	1	0	0	1	0	0	1	0	1	1	1	1	1	1	1	1	1	1	1	1
172	1	41	1	18	0	0	0	1	0	1	0	1	0	1	1	0	0	0	1	1	1	0	0	0	0	1	1	1	1
173	1	67	6	16	0	0	0	0	0	1	0	1	0	0	0	0	0	1	0	1	1	0	0	0	0	1	1	1	1
174	1	52	3	8	0	0	0	0	0	1	1	1	0	1	1	0	0	1	1	0	1	1	0	0	0	0	1	1	0
175	1	74	6	8	0	0	0	0	0	0	1	1	0	1	1	0	0	1	1	1	1	1	1	0	0	0	1	1	0
176	0	21	0	8	0	0	0	0	0	0	0	0	0	0	0	0	0	0	1	1	1	1	1	1	1	1	1	1	0
177	1	72	11	27	0	0	1	0	0	1	1	1	0	1	0	1	0	0	1	1	1	0	0	0	1	1	1	1	1
178	1	62	3	16	0	0	0	0	0	1	0	1	0	0	0	0	1	1	1	1	1	1	0	1	1	1	1	1	0
179	0	57	3	27	0	0	0	1	0	1	0	1	0	1	1	0	0	1	1	0	1	0	0	1	0	0	0	1	1
180	1	53	2	4	0	1	0	0	0	0	0	0	0	0	0	0	0	1	1	1	1	1	1	1	1	1	1	1	0
181	1	56	2	9	0	0	0	0	0	0	0	0	0	0	0	0	0	1	0	1	1	0	0	0	0	1	1	1	0
182	0	56	2	11	0	0	0	0	0	0	0	0	0	0	0	0	0	1	0	1	1	0	0	0	0	1	1	1	0
183	1	20	1	28	0	0	0	0	0	0	0	0	0	0	0	0	0	1	1	1	0	1	1	0	0	1	1	0	0
184	1	81	4	7	0	0	0	0	0	0	0	0	0	0	0	0	0	1	0	1	1	1	0	0	0	1	1	1	0
185	1	53	2	2	0	0	0	0	0	0	0	0	0	0	0	0	0	0	0	1	1	0	0	0	1	1	0	0	0
186	1	51	4	20	0	0	1	0	0	1	1	1	0	0	0	0	0	0	1	1	1	0	0	1	1	1	1	1	1
187	1	57	2	23	0	0	0	1	0	1	1	1	0	1	0	0	0	0	0	0	1	0	0	0	0	1	1	1	1
188	1	41	1	20	0	0	0	1	0	0	0	1	0	1	1	0	0	1	1	1	1	1	1	0	0	1	1	1	1
189	0	37	0	13	1	0	0	0	1	1	1	1	0	1	1	0	0	0	1	1	1	0	0	0	0	1	1	1	1
190	1	59	3	8	0	0	0	0	0	0	0	0	0	0	0	0	0	1	1	0	1	1	1	0	0	0	1	1	0
191	0	62	5	21	0	0	0	1	0	1	0	0	0	0	0	0	0	1	1	1	1	0	0	0	0	1	1	1	1
192	0	27	3	14	0	1	0	0	0	0	1	1	1	1	1	1	0	1	1	1	1	1	1	1	1	1	0	0	1
193	1	52	2	29	0	1	0	0	0	0	0	1	0	1	1	0	0	1	1	1	1	1	1	1	1	1	1	1	1
194	0	70	5	10	0	0	0	0	0	0	0	0	0	0	0	0	0	1	0	1	1	1	1	0	1	1	1	1	1
195	1	92	4	24	0	0	0	0	0	1	0	1	0	0	0	0	0	0	0	1	1	1	0	0	1	0	1	1	1
196	1	36	0	4	0	0	0	0	0	1	0	0	0	0	0	0	0	0	0	1	1	0	0	0	0	1	0	0	0
197	1	36	1	18	0	0	0	0	0	0	0	0	1	0	0	0	0	1	0	1	1	1	1	0	0	0	1	1	0
198	1	64	3	21	0	0	0	1	0	1	0	1	0	1	0	0	0	1	0	1	1	0	0	0	0	0	1	1	1
199	0	72	6	18	0	0	0	1	0	0	1	0	0	0	0	0	0	0	0	1	1	1	1	0	0	1	1	1	1
200	0	48	1	14	0	0	0	1	0	1	1	1	0	0	0	0	1	0	1	1	0	0	0	0	0	1	0	1	1
201	0	49	1	7	1	0	0	0	0	1	1	0	0	0	0	0	0	0	0	1	1	1	0	0	1	1	1	1	0
202	1	66	4	21	0	0	0	1	0	1	1	0	0	1	0	1	0	1	0	1	1	1	0	0	1	1	0	0	1
203	0	63	3	8	0	0	0	0	0	1	0	0	0	0	0	0	0	1	0	1	1	0	0	1	1	0	1	1	0
204	1	45	1	24	0	0	0	1	0	1	1	1	0	1	1	0	0	1	0	1	1	0	0	0	1	1	1	1	1
205	1	55	2	12	1	0	0	0	0	1	0	1	0	1	0	0	0	1	1	1	1	0	0	0	0	0	1	1	1
206	1	36	1	13	0	0	0	1	0	1	0	1	0	1	0	0	0	1	0	1	1	0	0	0	1	1	1	1	1
207	1	66	3	24	0	0	0	1	0	1	0	0	0	1	0	0	0	0	1	0	0	0	0	0	0	1	1	1	1
208	1	67	4	21	0	0	0	1	0	1	1	1	0	1	1	0	0	1	0	1	1	0	0	0	0	1	1	1	1
209	0	46	1	26	0	0	0	0	0	1	0	1	0	1	1	0	0	1	1	1	1	1	1	1	1	1	1	1	1
210	1	62	3	26	0	0	0	1	0	1	0	1	0	0	1	0	1	0	1	0	1	0	0	0	0	1	1	1	1
211	1	50	1	7	0	0	0	0	0	1	0	0	0	0	1	0	0	0	0	0	0	0	0	0	0	1	1	0	0
212	1	75	5	10	0	0	0	0	0	0	0	0	0	0	1	0	0	1	0	1	1	0	0	0	0	1	0	1	1
213	1	49	1	10	0	0	0	0	0	1	0	0	0	0	1	0	0	0	0	1	0	0	0	0	0	1	1	1	0
214	1	65	6	14	0	0	0	1	0	0	0	0	0	0	0	0	0	1	0	1	0	1	1	0	1	1	0	0	1
215	1	55	3	9	0	0	0	0	0	1	0	0	0	0	0	0	0	1	0	1	1	0	0	0	1	1	0	0	0
216	1	40	1	4	0	0	0	0	0	0	0	0	0	0	1	0	0	0	0	1	0	0	0	0	0	1	1	1	0
217	1	88	4	8	0	0	0	0	0	1	0	0	0	0	0	0	0	0	0	1	1	0	0	0	1	1	1	1	0
218	1	70	4	10	0	0	0	0	0	1	1	0	0	1	0	1	0	0	1	1	1	1	0	0	1	0	1	1	1
219	1	80	4	10	0	0	0	0	0	1	0	0	0	0	0	0	0	0	1	1	1	0	0	1	1	0	1	1	0
220	1	80	4	10	0	0	0	0	0	1	0	0	0	0	0	0	0	1	0	0	1	0	0	0	1	0	1	1	0
221	0	62	3	13	0	0	0	0	0	1	0	0	0	0	0	0	0	0	0	1	1	0	1	0	0	1	0	1	0
222	0	75	11	12	0	0	0	0	0	1	0	1	0	0	1	1	0	0	0	1	1	1	0	0	0	0	1	1	1
223	1	63	5	8	0	0	0	0	0	1	0	0	0	0	0	0	0	1	0	1	1	1	1	1	1	1	1	1	0
224	0	80	4	27	0	0	0	1	0	1	0	1	0	1	0	1	0	1	1	1	1	1	0	0	0	1	1	1	1
225	0	61	4	6	0	0	0	0	0	0	0	0	0	0	0	0	0	0	0	1	1	0	0	0	1	0	1	1	0
226	1	82	6	14	0	0	0	0	0	0	0	0	0	0	0	0	0	1	0	1	1	1	1	0	1	0	1	1	1
227	0	66	5	24	0	0	0	1	0	1	0	1	0	0	0	0	1	1	1	1	1	0	0	0	0	0	1	1	1
228	0	79	5	13	0	0	0	0	0	0	0	0	0	0	0	0	0	1	0	1	1	0	0	0	0	1	1	1	1
229	1	68	5	15	0	0	0	0	0	1	0	0	1	0	0	0	0	1	0	1	1	0	0	1	0	1	1	1	1
230	1	70	3	12	0	0	0	0	0	1	0	0	0	0	0	0	0	0	0	1	1	0	0	1	1	1	1	1	0
231	1	65	4	22	1	0	0	0	1	0	0	1	0	0	0	0	0	1	1	1	0	1	0	0	0	1	1	1	1
232	1	74	12	18	0	1	0	0	0	0	0	0	0	0	0	0	0	1	1	0	1	1	1	0	0	1	1	1	1
233	0	86	5	19	0	0	0	1	0	0	0	0	0	0	0	0	0	1	0	1	1	1	0	0	0	0	1	1	1
234	1	52	2	13	0	0	0	0	0	1	0	1	0	1	1	0	0	1	1	1	1	1	0	0	0	1	1	1	0
235	1	67	4	23	0	0	0	0	0	0	0	1	1	1	1	0	0	1	1	1	1	1	1	0	1	1	1	1	1
236	0	75	4	25	1	0	0	0	0	1	0	1	0	1	0	0	0	1	1	1	1	0	0	1	1	1	1	1	1
237	1	87	4	11	0	0	0	0	0	0	1	0	0	0	0	1	0	1	1	1	1	0	0	0	0	0	1	1	0
238	0	25	1	8	0	0	0	1	0	1	0	0	0	1	0	1	1	1	0	1	1	1	1	0	0	1	0	1	1
239	1	74	6	13	0	0	0	0	0	0	0	0	0	0	0	0	0	1	0	1	1	1	0	0	0	1	1	1	1
240	0	53	6	9	0	0	0	0	0	0	0	1	0	1	1	0	1	1	1	1	1	1	1	0	0	1	1	1	1
241	1	67	3	11	0	0	0	0	0	0	0	0	0	1	1	1	0	1	0	1	1	1	0	0	0	0	1	1	0
242	0	26	2	7	0	0	0	0	0	0	0	0	0	0	0	0	0	0	0	1	1	1	1	0	1	1	1	1	0
243	1	84	5	14	0	0	0	0	0	0	0	1	0	1	0	0	0	0	0	1	1	1	0	1	1	0	1	1	1
244	0	59	2	3	0	0	0	0	0	1	1	1	0	1	0	0	0	0	1	1	1	0	0	0	0	0	1	1	0
245	0	67	3	11	0	0	0	1	0	1	0	1	0	1	0	1	0	1	0	1	1	0	0	0	1	1	1	1	1
246	1	32	0	5	0	0	0	0	0	1	0	1	0	0	0	1	1	0	0	0	1	1	0	0	1	1	1	1	0
247	1	67	9	24	0	0	0	0	0	1	0	1	0	1	0	1	0	1	0	1	1	1	0	0	1	0	1	1	1
248	1	60	2	5	0	0	0	0	0	0	0	0	0	0	0	0	0	1	1	1	1	0	0	1	1	1	1	0	0
249	0	62	6	10	0	0	0	0	0	0	0	0	0	0	0	0	0	1	0	1	1	1	1	0	0	1	1	1	1
250	0	59	3	24	0	0	0	0	0	1	0	1	0	1	0	0	0	1	1	1	1	1	0	1	1	0	0	0	1
251	0	48	1	2	0	0	0	0	0	0	0	1	0	1	1	0	0	1	1	1	0	1	1	0	1	0	0	1	1
252	1	74	10	5	0	0	0	0	0	0	0	0	0	0	0	1	0	1	1	1	1	1	0	0	1	0	1	1	1
253	0	47	2	11	0	0	1	0	0	1	0	1	0	1	1	0	1	0	0	1	1	0	1	0	1	1	0	1	1
254	1	56	3	12	1	0	0	0	1	1	0	1	0	1	1	0	0	1	1	1	1	1	0	0	0	1	1	1	1
255	1	82	6	15	0	0	0	0	0	0	1	0	0	0	0	1	0	1	1	1	1	1	1	0	1	0	1	1	1
256	1	54	6	11	0	0	0	0	0	0	0	0	0	0	0	0	0	1	1	1	1	1	1	1	1	1	1	1	1
257	1	35	2	18	0	0	0	0	0	1	0	0	1	0	0	0	1	1	0	1	1	1	1	0	0	0	1	1	0
258	1	69	3	21	0	0	0	0	0	0	0	0	0	0	0	0	0	0	0	1	1	1	1	0	1	0	1	1	0
259	1	67	3	10	0	0	0	0	0	0	1	1	0	1	0	0	0	0	0	1	1	1	1	0	1	0	0	1	1
260	1	88	4	9	0	0	0	0	0	1	0	0	0	0	0	0	0	1	0	0	1	0	0	0	1	0	1	0	0
261	0	67	4	15	0	0	0	0	0	1	0	0	0	0	0	1	0	1	0	1	1	1	0	1	1	1	0	1	0
262	1	66	4	10	0	0	0	0	0	1	0	0	0	0	0	0	0	1	0	1	1	1	0	0	0	0	1	1	0
263	1	88	4	15	0	0	0	0	0	1	0	0	0	0	0	0	0	1	0	1	1	0	0	0	0	0	1	1	0
264	1	67	6	9	0	0	0	0	0	0	0	0	0	0	0	0	0	1	0	1	1	1	1	0	1	0	1	1	0
265	1	75	4	11	0	0	0	0	0	1	0	0	0	0	0	0	0	1	0	1	1	0	0	0	1	0	1	1	0
266	1	74	4	10	0	0	0	0	0	1	0	0	0	0	0	0	0	1	0	0	0	0	0	0	0	0	1	1	0
267	1	37	0	15	1	0	0	0	0	1	0	0	0	1	0	0	0	1	0	1	1	0	0	0	0	1	1	1	0
268	1	40	1	19	1	0	0	0	1	1	0	1	0	1	0	0	0	1	1	1	1	0	0	1	1	0	1	1	1
269	0	58	2	18	0	0	0	1	0	1	0	1	0	0	0	1	0	1	1	1	0	1	0	0	0	1	1	1	1
270	1	70	4	27	0	0	0	1	0	1	0	1	0	1	0	1	0	1	1	1	1	1	0	0	1	1	1	1	1
271	1	63	3	21	0	0	0	1	0	1	1	1	0	1	0	1	1	1	1	1	1	1	0	0	1	1	0	0	1
272	1	67	3	19	0	0	0	1	0	1	1	1	0	0	0	1	0	1	1	1	1	1	0	0	0	1	0	0	1
273	1	35	1	15	0	0	0	0	1	0	0	1	0	1	0	0	0	1	1	1	1	0	0	0	1	0	1	1	1
274	1	42	1	18	0	0	0	1	0	1	1	1	0	1	0	0	0	1	1	1	1	0	0	0	0	0	1	1	1
275	1	40	1	20	1	0	0	1	0	0	1	1	0	0	0	1	0	0	1	1	1	0	0	1	1	1	1	1	1
276	0	75	5	18	0	0	0	1	0	1	0	1	0	1	0	0	0	1	1	1	1	0	0	0	0	1	0	1	1
277	0	73	5	9	0	0	0	0	0	0	0	0	0	0	0	1	0	1	0	1	1	0	0	0	0	1	1	1	1
278	0	44	1	5	0	0	0	0	0	1	0	0	0	0	0	1	0	0	1	1	1	1	1	1	1	1	1	1	0
279	0	52	2	17	0	0	0	0	0	1	0	1	0	1	1	1	1	1	1	1	1	1	0	0	1	1	1	1	1
280	1	50	2	10	0	0	0	0	0	0	0	0	0	0	0	0	0	1	0	1	1	0	0	0	0	0	0	0	0
281	0	22	1	19	1	0	0	0	1	1	1	1	0	1	0	0	0	1	1	1	1	0	0	0	1	1	1	1	1
282	0	79	4	8	0	0	0	0	0	0	0	0	0	0	0	0	0	1	1	1	1	0	0	0	0	0	1	1	0
283	1	43	1	14	0	0	0	0	0	1	1	0	0	0	0	1	0	0	1	1	1	1	0	0	1	1	0	0	1
284	0	58	3	31	0	0	0	0	0	0	0	1	0	1	1	0	0	1	1	1	1	1	1	0	1	1	0	0	1
285	0	46	1	21	1	0	0	0	1	1	0	1	0	0	0	0	1	1	0	1	1	0	0	0	0	1	0	1	1
286	1	56	3	20	0	0	0	1	0	1	0	1	0	1	0	0	0	1	0	1	1	1	1	1	0	1	1	1	1
287	1	53	2	10	0	1	0	0	0	0	1	0	0	0	0	0	0	1	1	1	1	1	1	1	1	1	0	0	1
288	1	29	0	11	0	0	0	0	0	0	0	0	0	0	0	0	0	0	0	1	1	0	0	1	1	0	1	1	0
289	1	31	0	7	0	0	0	0	0	0	0	0	1	0	0	0	0	1	0	1	0	0	0	0	0	1	1	1	0
290	0	61	7	23	0	0	0	0	0	1	0	0	1	0	0	0	0	1	1	1	0	1	1	1	1	1	0	0	0
291	0	72	5	5	0	1	0	0	0	0	0	0	0	0	0	1	0	1	1	1	1	1	0	0	1	0	1	1	1
292	0	50	1	13	0	0	0	0	0	0	0	0	1	0	0	0	0	0	0	1	1	0	0	0	0	0	1	1	0
293	0	49	1	11	0	0	1	0	0	1	0	0	0	0	0	0	0	1	0	1	1	0	0	0	0	1	0	1	1
294	1	55	2	5	0	0	0	0	0	0	0	0	0	0	1	1	0	0	0	0	1	0	0	0	0	0	0	0	0
295	1	63	4	9	0	0	0	0	0	0	0	0	0	0	0	0	0	1	1	1	1	1	1	1	0	1	0	0	1
296	0	53	4	9	0	0	0	0	0	0	0	0	1	0	0	0	0	0	0	1	1	1	1	0	0	0	1	1	1
297	1	35	0	21	0	0	0	0	0	1	0	1	0	1	0	1	0	0	0	0	1	1	0	0	0	1	0	0	1
298	1	67	4	29	0	0	0	1	0	1	0	1	0	1	0	0	1	1	0	1	1	0	0	0	0	1	1	1	1
299	1	46	1	30	0	0	0	1	0	1	0	1	0	1	1	0	1	1	1	0	1	1	1	0	0	1	1	1	1
300	0	60	2	17	0	0	0	0	0	1	0	1	0	0	0	0	1	1	1	1	1	0	0	0	0	1	1	1	1
301	0	28	1	16	0	0	0	0	0	1	0	1	0	0	0	1	1	0	0	0	1	0	0	0	0	1	1	1	0
302	1	33	0	16	0	0	0	0	0	1	0	1	0	0	0	0	0	1	1	1	1	0	0	0	0	1	1	1	0
303	1	50	1	7	0	0	0	0	0	0	0	0	0	0	0	0	0	1	0	1	0	0	0	0	0	0	1	1	0
304	1	73	4	8	0	0	0	0	0	1	0	0	0	0	1	0	0	0	0	1	1	1	0	1	1	0	0	1	0
305	0	62	3	27	0	0	1	0	0	1	0	1	0	0	0	0	0	1	1	1	1	0	0	0	1	1	0	0	1
306	1	46	2	6	0	0	0	0	0	1	0	0	0	0	0	0	0	0	0	1	0	0	0	0	1	1	0	0	0
307	1	48	1	9	0	0	0	0	0	1	0	1	0	0	1	1	0	1	1	1	1	0	1	1	0	1	0	0	0
308	0	51	2	15	0	0	0	1	0	1	0	1	0	1	0	0	0	1	0	1	1	0	0	1	1	1	1	1	1
309	0	65	9	27	0	0	0	0	0	0	0	1	0	1	1	0	0	1	1	1	0	1	1	1	1	1	1	1	1
310	1	42	2	7	1	0	0	0	0	1	0	1	0	0	0	0	0	1	1	1	1	0	0	0	1	1	1	1	1
311	1	80	4	11	0	0	0	1	0	0	0	1	0	1	1	0	0	1	1	0	1	0	0	0	0	0	1	1	1
312	0	52	2	25	0	0	0	1	0	0	0	1	0	1	0	0	0	1	1	1	0	0	0	0	0	1	1	1	1
313	1	54	4	24	1	0	0	1	0	1	0	1	0	0	0	1	0	0	0	1	1	0	0	0	1	1	1	1	1
314	0	57	2	22	0	0	0	0	0	0	1	0	0	1	0	0	0	1	1	1	1	0	1	1	1	1	1	1	1
315	0	57	2	20	1	0	0	0	0	1	0	1	0	0	0	0	0	1	1	1	1	1	0	1	1	0	1	1	1
316	1	67	3	25	0	0	0	1	0	1	0	1	0	1	1	0	0	1	0	1	1	0	0	0	0	0	1	1	1
317	1	46	1	19	0	0	0	1	0	1	0	1	0	1	1	0	0	1	1	0	1	0	0	0	0	1	1	1	1
318	0	53	4	27	0	0	0	1	0	1	0	1	0	1	0	0	0	1	1	1	1	0	0	0	0	1	1	1	1
319	1	24	0	24	0	0	0	0	0	0	0	0	0	1	0	0	0	1	1	1	1	0	1	0	0	1	1	1	1
320	0	23	1	2	0	0	0	1	0	1	0	1	0	1	0	0	0	0	0	1	0	1	0	0	0	1	0	0	1
321	0	77	4	13	0	0	0	0	0	0	0	0	0	0	0	0	0	0	1	1	1	0	0	0	0	0	1	1	0
322	0	76	5	11	1	0	0	0	0	1	0	0	0	0	0	1	0	0	1	1	1	1	0	1	1	0	1	1	1
323	0	65	6	21	0	0	0	0	0	0	0	0	0	1	0	0	1	1	1	0	1	0	0	0	0	1	1	1	1
324	0	40	1	24	0	0	0	0	0	0	0	0	1	0	0	0	0	1	0	1	1	1	1	0	0	0	1	1	0
325	0	34	0	2	0	0	0	0	0	1	0	0	0	0	0	0	0	1	0	1	1	0	0	0	0	1	1	1	0
326	1	56	2	14	0	0	0	1	0	1	1	1	0	1	0	0	0	0	0	1	0	0	0	0	0	0	1	1	1
327	1	65	6	19	0	0	0	0	0	0	0	0	1	0	0	1	0	0	0	1	1	1	1	0	0	1	1	1	0
328	0	77	8	14	0	0	0	0	0	1	0	1	0	0	0	0	1	1	1	1	1	0	0	1	1	1	0	1	0
329	1	43	1	16	1	0	0	0	0	1	0	1	0	1	0	0	0	0	1	1	0	0	0	1	1	0	1	1	1
330	0	63	3	22	0	0	1	0	0	1	0	1	0	1	0	0	0	0	0	1	1	0	0	0	0	0	1	1	0
331	1	52	2	7	0	0	0	0	0	0	0	0	0	0	0	0	0	1	0	1	1	0	1	1	0	0	1	1	0
332	1	32	0	2	0	0	0	0	0	0	0	0	0	0	0	1	0	0	0	0	0	1	1	0	0	1	0	0	0
333	1	66	3	8	0	0	0	0	0	1	0	0	0	0	0	0	0	0	0	1	1	0	0	0	1	1	0	0	0
334	1	46	3	11	0	0	0	0	0	0	0	0	1	0	0	0	0	0	1	1	1	1	1	0	0	1	1	1	0
335	1	72	7	9	0	0	0	0	0	0	0	1	0	1	0	0	0	1	0	1	1	1	1	0	0	1	1	1	1
336	1	60	2	5	0	0	0	0	0	1	0	0	0	0	0	0	0	0	0	1	1	0	0	1	1	1	0	0	0
337	1	68	3	9	0	0	0	0	0	1	0	0	0	0	0	0	0	0	0	1	1	1	0	0	0	0	1	1	0
338	0	45	1	9	0	0	0	0	0	1	0	0	0	0	0	0	0	1	0	1	0	1	0	1	0	0	1	1	0
339	1	61	3	9	0	0	0	0	0	0	0	0	0	0	0	0	0	0	0	0	0	0	0	1	0	0	1	0	0
340	1	75	5	11	0	0	0	0	0	1	0	0	0	0	0	0	0	0	0	1	0	0	0	1	1	1	0	0	0
341	1	72	4	16	1	0	0	0	0	1	0	0	0	0	1	0	0	0	1	1	1	1	0	1	1	1	0	1	1
342	1	67	4	9	0	0	0	0	0	1	0	0	0	0	0	0	0	1	0	1	1	1	0	0	1	1	1	1	1
343	0	77	5	18	0	0	0	1	0	0	0	0	0	0	0	0	0	0	1	1	1	0	0	0	0	1	1	1	1
344	1	66	3	7	0	0	0	0	0	1	0	0	0	0	0	0	0	0	0	1	1	0	0	1	1	1	0	0	0
345	0	75	6	12	0	0	0	0	0	1	0	0	0	0	0	1	0	1	0	1	1	0	0	1	1	1	1	1	1
346	0	84	5	9	1	0	0	0	0	1	0	0	0	0	0	0	0	0	0	1	1	0	0	0	0	1	0	0	1
347	1	60	3	5	0	0	0	0	0	1	0	0	0	0	0	0	0	0	0	1	1	0	0	1	1	0	0	1	0
348	1	67	5	19	1	0	0	0	0	0	0	0	0	0	0	0	0	1	0	0	1	1	1	0	1	1	1	1	1
349	1	58	3	7	0	0	0	1	0	1	0	0	0	0	0	0	0	0	0	1	1	0	0	0	0	0	1	1	1
350	0	68	11	24	0	0	0	1	0	1	1	1	0	1	0	0	1	1	1	1	1	0	0	0	0	1	1	1	1
351	0	82	4	10	0	0	0	0	0	0	0	0	0	0	0	0	0	0	0	0	1	0	0	0	0	0	1	1	0
352	1	58	3	5	0	0	0	0	0	1	0	0	0	0	0	0	0	0	0	0	1	0	0	0	0	0	0	0	0
353	1	58	2	10	0	0	0	0	0	1	0	0	0	0	0	0	0	0	0	0	1	0	0	0	0	1	0	1	0
354	1	55	6	7	0	0	0	0	0	1	0	0	1	0	1	1	0	1	1	1	1	1	1	1	0	1	1	1	1
355	1	60	3	11	0	0	0	0	0	0	0	0	0	0	0	0	0	1	1	1	1	0	0	1	1	0	1	1	1
356	0	51	2	22	0	0	0	1	0	1	0	1	0	1	1	0	1	1	1	0	1	0	0	1	1	1	1	1	1
357	1	44	3	3	0	0	0	0	0	0	0	0	0	0	0	0	0	0	1	1	1	1	0	1	1	0	1	1	0
358	0	85	7	19	1	0	0	0	0	1	0	0	0	0	0	1	0	0	1	1	1	1	1	0	0	1	1	1	1
359	1	72	7	29	0	0	1	0	0	1	0	1	0	1	0	0	0	1	0	1	1	1	1	0	0	0	1	1	0
360	1	47	1	19	0	0	1	0	0	1	1	1	0	1	0	1	0	1	1	1	1	0	0	0	0	1	0	0	0
361	1	52	3	7	0	0	0	0	0	1	0	0	0	0	0	0	0	0	0	1	1	0	0	0	1	0	0	0	0
362	1	70	3	12	0	0	0	0	0	0	0	0	0	0	0	0	0	0	0	1	1	0	0	1	1	0	1	0	0
363	0	63	4	8	0	0	0	1	0	1	0	1	0	1	0	0	0	1	0	1	1	0	0	0	1	1	1	1	1
364	0	65	3	13	0	1	0	0	0	0	0	0	1	0	0	0	0	1	1	1	1	1	1	0	0	1	1	1	1
365	1	59	4	24	0	0	0	1	0	1	1	1	0	1	0	0	0	1	0	1	1	0	0	0	0	0	1	1	1
366	0	52	3	18	0	0	0	0	0	1	0	1	0	0	0	1	0	1	1	1	1	0	0	0	0	1	1	1	1
367	1	29	1	24	1	0	0	0	1	1	0	1	0	0	0	1	0	0	0	1	1	0	0	0	1	1	1	1	1
368	0	72	5	12	0	0	0	1	0	1	0	1	0	0	0	1	0	1	1	1	1	1	0	0	0	1	1	1	1
369	1	53	3	21	1	0	0	0	0	1	0	1	0	0	0	1	0	0	1	1	1	0	0	0	0	1	1	1	1
370	0	33	0	19	1	0	0	1	0	1	0	1	0	1	0	0	0	0	1	1	1	1	0	0	0	1	1	1	1
371	0	67	3	25	0	0	0	1	0	1	0	1	0	1	0	0	0	0	0	1	1	0	0	0	0	0	1	1	1
372	1	59	3	8	0	0	0	0	0	1	1	0	0	0	0	0	0	0	0	0	1	1	1	1	1	1	0	0	0
373	0	44	1	2	0	0	0	0	0	0	0	0	0	0	0	0	0	1	0	1	1	1	0	0	0	1	1	0	0
374	1	73	10	24	0	0	0	0	0	1	0	1	0	0	0	0	0	0	0	1	1	0	0	0	0	1	1	1	0
375	1	21	1	17	0	0	0	0	0	0	1	0	0	0	0	1	0	0	0	1	1	0	0	0	0	0	1	1	0
376	1	54	6	13	0	0	0	0	0	0	0	1	1	0	0	1	0	0	1	1	1	1	1	0	1	0	0	0	0
377	1	61	4	17	0	0	1	0	0	1	0	0	0	0	0	0	0	0	0	1	1	1	0	0	0	1	1	1	0
378	1	63	5	11	0	0	0	0	0	0	0	0	0	0	0	0	0	0	0	1	1	1	0	0	0	0	1	1	0
379	1	35	0	24	1	0	0	0	1	1	1	1	0	1	1	1	1	0	1	1	1	0	0	0	1	0	1	1	1
380	0	83	4	28	1	0	0	0	1	1	1	0	0	0	0	1	1	0	1	1	1	1	0	0	0	1	1	1	1
381	0	77	7	25	0	0	0	1	0	0	1	0	1	0	0	0	0	1	1	1	1	1	1	1	1	1	1	1	1
382	1	35	0	17	0	0	0	0	0	1	0	1	0	1	0	0	0	1	1	1	1	0	0	1	1	1	1	1	1
383	0	64	4	27	0	0	0	0	0	1	0	1	0	1	0	0	0	1	1	1	1	1	1	1	1	1	1	1	0
384	0	59	2	6	0	0	0	0	0	1	0	1	0	1	0	0	0	1	1	1	1	1	0	1	1	1	1	1	0
385	1	57	2	9	0	0	0	0	0	1	0	0	0	0	0	0	0	0	0	1	1	0	0	1	1	1	0	0	0
386	0	54	3	9	0	0	0	0	0	1	0	0	0	0	0	0	0	1	1	1	1	1	0	1	1	0	0	0	0
387	1	84	6	15	0	0	0	0	0	0	1	0	1	0	0	1	0	1	0	1	1	1	1	0	1	1	1	1	1
388	1	65	3	9	0	0	0	0	0	1	0	0	0	0	0	0	0	0	0	0	0	0	0	0	1	1	0	0	0
389	0	74	11	22	0	1	0	0	0	0	0	0	0	0	0	0	0	0	1	1	1	1	1	0	0	1	1	1	1
390	1	78	4	12	0	0	0	0	0	1	0	0	0	0	0	0	0	0	1	1	1	1	1	1	1	0	1	1	1
391	1	77	6	22	0	0	0	0	0	1	0	1	0	0	0	0	0	0	0	1	1	1	1	0	1	1	1	1	0
392	1	51	3	9	0	0	0	0	0	1	0	0	0	0	1	0	0	0	0	1	1	0	0	1	1	1	1	1	1
393	1	75	4	9	0	0	0	0	0	1	0	0	0	0	0	0	0	1	1	0	1	0	0	1	0	1	1	1	0
394	1	59	3	9	0	0	0	0	0	1	0	0	0	0	0	0	0	1	1	0	1	0	0	0	1	0	0	0	0
395	0	51	2	5	0	0	0	0	0	1	0	0	0	0	1	0	0	0	0	0	0	1	0	1	1	1	0	0	0
396	1	52	2	7	0	0	0	0	0	1	0	0	0	0	0	0	0	1	0	1	1	1	1	0	0	0	1	1	0
397	1	70	3	5	0	0	0	0	0	1	0	0	0	0	0	0	0	0	0	1	1	0	0	0	0	1	0	0	0
398	0	71	5	11	0	0	0	0	0	1	0	0	0	0	0	0	0	0	0	0	1	0	0	0	1	1	0	0	0
399	1	75	4	11	0	0	0	0	0	1	0	0	0	0	0	0	0	0	0	1	1	0	0	0	0	0	0	0	0
400	0	43	3	9	0	0	0	0	0	0	0	0	0	0	0	0	0	1	1	1	1	1	1	0	0	0	1	1	0
401	1	38	0	10	0	0	0	0	0	1	0	0	0	0	1	0	0	0	0	0	0	1	1	0	0	1	0	1	0
402	1	81	5	8	0	0	0	0	0	1	0	0	0	0	0	0	0	0	0	0	0	1	1	0	1	1	1	1	0
403	0	72	4	25	0	0	0	0	0	1	0	1	0	1	0	0	0	1	1	1	1	1	0	0	0	0	1	1	0
404	0	73	4	13	0	0	0	0	0	1	0	0	0	0	0	0	0	1	0	1	1	1	1	0	1	0	1	1	0
405	0	63	5	8	0	0	0	0	0	1	0	0	0	0	0	0	0	1	0	1	1	0	0	1	1	1	1	1	0
406	0	65	3	6	0	0	0	0	0	0	1	0	0	1	0	1	0	0	1	1	1	1	1	0	0	1	1	1	1
407	0	68	3	13	0	0	0	0	0	1	0	0	0	0	0	0	0	0	0	0	1	0	0	1	1	1	1	1	0
408	1	57	2	10	0	0	0	0	0	0	0	0	0	0	0	0	0	0	0	0	0	0	0	0	0	1	0	1	0
409	1	26	0	10	0	0	0	0	0	1	0	0	0	0	0	0	0	0	0	1	1	0	0	0	1	0	0	1	0
410	1	43	3	10	0	0	0	0	0	1	0	0	0	0	0	0	0	1	0	1	1	0	0	0	0	1	0	1	0
411	0	52	2	25	0	0	0	0	0	1	0	0	0	1	0	0	0	1	1	1	1	0	0	0	0	1	1	1	0
412	1	78	4	18	0	0	0	0	0	0	0	0	0	1	0	0	0	1	0	1	1	1	1	1	1	1	1	1	0
413	1	66	3	7	0	0	0	0	0	0	0	0	0	0	1	0	0	0	0	1	1	1	1	0	0	0	1	1	0
414	0	70	4	11	0	0	0	0	0	1	0	0	0	0	0	0	0	0	0	1	1	0	0	1	1	1	1	1	0
415	1	69	6	16	0	0	0	0	0	1	0	0	1	0	0	1	0	1	0	1	1	1	1	0	1	0	1	1	1
416	0	58	3	8	0	0	0	0	0	0	0	0	0	0	0	0	0	1	0	0	0	0	0	0	1	0	0	0	0
417	1	40	0	4	0	0	0	0	0	1	0	0	0	0	0	0	0	0	0	0	1	0	0	0	1	1	0	0	0
418	1	54	2	8	0	0	0	0	0	1	0	0	0	0	0	0	0	1	0	1	1	0	0	0	1	1	0	1	0
419	0	61	4	11	0	0	0	0	0	0	0	0	0	0	0	0	0	1	0	1	0	0	0	1	1	1	0	0	1
420	1	58	6	18	0	0	0	0	0	1	0	1	0	0	1	0	0	0	0	1	1	0	0	1	1	1	1	1	0
421	0	66	4	10	0	0	0	0	0	0	0	0	0	0	0	0	1	1	0	1	1	0	0	0	0	0	1	1	0
422	1	19	1	5	0	0	0	0	0	1	0	0	0	0	0	0	0	0	0	0	1	0	0	1	1	0	1	1	0
423	1	72	5	14	0	0	0	1	0	0	0	0	0	0	0	0	0	1	0	1	1	1	0	0	0	1	1	1	1
424	1	66	4	12	0	0	0	0	0	0	0	0	0	0	0	1	0	0	1	1	1	1	1	1	0	0	1	1	0
425	0	61	4	16	0	0	0	0	0	0	0	0	0	0	0	0	0	0	1	0	1	1	1	0	1	1	1	1	1
426	1	52	3	7	0	0	0	0	0	0	0	0	0	0	0	0	0	1	1	0	1	0	0	0	1	0	1	1	0
427	1	36	0	21	0	0	0	0	0	0	0	1	0	0	0	1	0	0	1	1	0	0	0	0	0	0	0	0	0
428	1	49	1	10	1	0	0	0	0	1	0	1	0	1	1	0	0	1	1	1	1	1	0	1	1	0	1	1	0
429	0	52	3	6	0	0	0	0	0	1	0	0	0	0	1	0	0	0	0	1	1	0	0	1	1	1	1	1	0
430	1	19	1	5	0	0	0	0	0	1	0	0	0	0	0	0	0	1	0	1	1	0	0	1	0	0	1	1	1
431	0	63	3	25	0	0	0	1	0	1	0	1	0	1	0	0	0	1	0	1	1	0	0	0	0	1	0	1	1
432	1	70	4	14	0	0	0	0	0	0	0	0	0	0	0	0	0	0	0	1	1	1	0	0	0	1	1	1	1
433	0	60	3	24	0	0	0	1	0	1	0	1	0	1	1	0	0	1	1	0	1	0	0	0	0	0	1	1	1
434	0	33	0	2	0	0	0	0	0	1	0	0	0	0	1	0	0	0	0	0	1	1	0	0	0	0	1	1	0
435	1	70	3	10	0	0	0	1	0	1	0	1	0	1	0	1	0	1	0	0	1	0	0	0	0	0	1	1	1
436	0	75	5	27	0	0	0	1	0	1	0	1	0	0	1	1	1	1	0	1	1	0	0	0	0	0	1	1	1
437	1	72	4	19	0	0	0	0	0	0	0	0	0	0	0	0	1	1	1	0	1	1	1	0	0	0	1	1	0
438	0	38	0	8	0	0	0	0	0	0	0	0	1	0	0	0	0	0	1	1	0	0	0	0	1	1	0	0	0
439	1	58	2	15	1	0	0	0	1	1	0	1	0	1	0	1	0	1	1	1	1	0	0	0	1	1	1	1	1
440	0	75	5	13	0	0	0	0	0	1	1	1	0	1	1	1	1	0	1	1	1	0	1	1	0	1	1	1	0
441	1	35	1	20	0	0	0	1	0	1	0	1	0	1	1	1	1	0	1	1	1	0	0	0	0	1	0	0	1
442	0	72	4	16	0	0	0	1	0	1	0	1	0	1	1	0	0	1	1	1	1	1	0	0	0	1	1	1	1
443	0	49	8	1	0	0	0	0	0	0	0	1	0	1	1	0	1	0	1	1	1	1	1	0	1	1	0	0	1
444	1	74	5	18	0	0	0	1	0	1	1	1	0	1	1	1	0	1	1	1	1	1	0	1	0	0	0	1	1
445	1	69	7	14	0	0	0	1	0	1	1	1	0	1	1	0	0	0	0	1	1	0	0	0	0	0	0	1	1
446	1	83	5	10	0	0	0	0	0	1	1	0	0	0	1	0	0	0	1	1	1	1	0	0	1	1	1	1	1
447	1	63	4	7	0	0	0	0	0	0	0	0	0	0	0	0	0	1	0	1	0	0	0	1	1	1	0	1	0
448	0	87	4	24	0	0	0	0	0	1	0	1	0	1	0	1	0	0	0	1	1	0	0	0	1	1	0	0	0
449	0	41	1	4	0	0	0	0	0	1	0	0	0	0	0	0	0	0	0	1	1	0	0	0	0	1	0	1	0
450	1	76	5	12	0	0	0	0	0	1	0	0	0	0	0	0	0	1	0	1	0	0	0	0	1	0	1	1	0
451	0	67	4	15	0	1	0	0	0	0	0	0	0	0	0	1	0	0	1	1	1	1	1	0	0	0	1	1	0
452	0	55	2	13	0	0	0	0	0	0	0	0	0	0	0	0	0	1	1	0	1	0	0	1	1	1	0	0	0
453	0	70	4	21	1	0	0	0	1	1	0	1	0	1	0	0	0	1	1	1	1	1	0	0	0	1	1	1	1
454	1	83	5	16	0	0	0	1	0	0	0	1	0	1	0	0	1	0	0	1	0	1	0	0	1	1	0	1	1
455	1	46	2	25	0	0	0	1	0	1	0	1	0	1	0	0	0	0	1	1	1	1	1	0	0	1	1	1	1
456	0	75	5	8	0	0	0	0	0	0	0	0	0	0	0	0	0	0	0	0	0	0	0	0	0	0	0	0	0
457	1	38	0	7	0	0	0	0	0	0	0	0	0	0	0	0	0	0	0	0	1	1	1	0	0	1	0	0	0
458	1	42	1	4	0	0	0	0	0	0	0	0	0	0	0	0	0	0	0	1	1	0	0	1	1	1	0	0	0
459	1	53	3	6	0	0	0	0	0	1	0	0	0	0	0	0	0	0	0	0	0	0	0	0	1	0	0	0	0
460	0	67	3	9	0	0	0	0	0	0	0	0	0	0	0	0	0	0	0	1	0	1	0	0	0	1	1	1	0
461	1	39	0	2	0	0	0	0	0	1	0	0	0	0	1	0	0	0	0	1	0	0	0	0	0	1	0	0	0
462	0	67	4	8	0	0	0	0	0	0	0	0	0	0	1	1	1	0	0	1	0	0	0	0	1	1	0	0	0
463	0	85	4	13	0	0	0	0	0	0	0	0	0	0	0	1	0	1	1	1	1	1	1	1	1	1	1	1	0
464	1	68	5	15	0	0	0	0	0	1	0	0	0	0	0	0	0	1	1	1	0	1	1	0	1	1	0	0	0
465	0	59	2	9	0	0	0	0	0	1	0	0	0	0	0	0	0	0	0	1	1	0	0	0	1	0	1	0	0
466	1	66	4	11	0	0	0	0	0	0	0	0	0	0	0	0	0	0	0	1	1	1	0	0	1	1	1	1	0
467	0	76	4	22	0	0	0	0	0	1	0	0	0	0	0	0	0	1	1	1	1	0	0	0	0	1	1	1	1
468	0	69	3	7	0	0	0	0	0	1	0	0	0	0	0	0	0	0	0	1	0	0	0	0	0	1	0	1	0
469	1	62	3	8	0	0	0	0	0	0	0	0	0	0	0	0	0	0	0	1	0	0	0	0	0	0	0	0	0
470	1	65	3	9	0	0	0	0	0	1	0	0	0	0	1	0	0	0	1	0	0	0	0	0	0	1	1	1	0
471	1	63	3	7	0	0	0	0	0	1	0	0	0	0	1	0	0	0	1	1	0	1	1	0	0	1	1	1	1
472	1	63	3	1	0	0	0	0	0	0	0	0	0	0	0	0	0	0	0	0	1	0	0	1	1	1	0	0	0
473	1	71	4	21	0	0	0	0	0	0	0	0	0	0	0	0	0	1	0	1	1	1	1	0	0	0	1	1	0
474	0	41	1	2	0	0	0	0	0	0	0	0	0	0	0	0	0	1	0	1	1	1	0	0	0	0	1	1	0
475	0	63	4	16	0	1	0	0	0	0	0	0	0	0	0	0	0	1	0	1	1	1	1	0	0	1	1	1	0
476	1	43	1	4	0	0	0	0	0	1	0	1	0	0	1	0	0	0	1	1	0	0	0	1	1	0	0	0	0
477	1	64	3	24	0	0	0	0	0	0	0	0	0	0	0	0	0	1	0	1	1	0	0	0	1	0	0	0	0
478	0	76	5	15	0	0	1	0	0	1	0	1	0	1	1	0	1	1	0	0	1	0	0	0	0	0	1	1	1
479	1	55	2	17	0	0	0	0	0	0	0	0	1	0	0	0	0	0	1	0	1	1	1	1	1	1	0	1	0
480	1	19	1	5	0	0	0	0	0	1	0	1	1	0	0	0	0	0	0	1	1	0	0	1	0	0	1	1	1
481	1	70	4	14	0	0	0	0	0	0	0	1	1	0	0	0	0	1	1	1	1	1	0	1	0	1	1	1	0
482	1	68	4	21	0	0	0	0	0	1	0	0	0	0	0	0	0	1	1	1	1	1	1	1	1	1	0	1	0
483	1	39	1	7	0	0	0	0	0	1	0	1	0	1	1	0	0	0	0	1	1	1	0	1	0	1	1	1	0
484	0	45	1	22	0	0	0	1	0	1	0	1	0	1	0	0	0	0	1	1	1	0	0	0	0	1	0	1	1
485	1	54	2	7	0	0	0	0	0	0	0	0	0	0	0	0	0	0	0	0	0	0	0	0	0	0	0	0	0
486	1	72	7	25	0	0	0	0	0	0	0	0	1	0	0	0	0	1	0	1	1	1	1	1	0	0	1	1	0
487	1	56	3	13	0	0	0	0	0	0	0	0	0	0	0	0	0	1	0	1	1	1	1	1	0	0	1	1	0
488	0	70	5	21	0	1	0	0	0	0	0	0	0	1	0	1	1	1	1	1	1	1	1	0	1	0	0	0	1
489	1	79	7	21	0	0	0	0	0	0	0	0	1	0	0	0	0	1	0	1	1	1	1	0	0	1	1	1	1
490	1	32	0	23	0	0	0	1	0	1	0	1	0	1	1	1	1	1	0	1	1	1	1	0	1	1	0	1	1
491	0	24	0	11	0	0	0	0	0	1	0	1	0	0	1	1	0	0	0	1	1	1	0	1	1	1	1	1	0
492	1	21	1	18	1	0	0	0	1	1	0	1	0	1	1	1	0	0	0	1	1	0	0	0	1	1	1	1	1
493	0	52	3	11	0	0	0	1	0	1	0	1	0	0	0	1	0	1	1	1	1	0	0	0	1	0	1	1	1
494	0	70	4	23	1	0	0	0	1	1	0	1	0	0	0	1	1	1	1	1	1	1	0	0	1	1	1	1	1
495	1	70	7	31	0	0	1	0	0	1	0	1	0	1	1	1	1	1	1	1	1	1	0	0	1	1	1	1	1
496	1	56	3	9	0	0	0	0	0	1	0	0	0	0	0	0	0	0	0	1	0	1	1	1	1	1	0	0	0
497	1	40	0	2	0	0	0	0	0	1	0	0	0	0	0	0	0	1	0	1	1	0	0	1	1	1	0	0	0
498	1	30	1	17	0	0	0	0	0	0	0	0	0	0	0	0	0	1	1	1	1	1	1	0	1	1	1	1	0
499	1	55	3	8	0	0	0	0	0	1	0	1	0	1	1	0	0	0	1	1	1	1	0	0	0	1	1	1	0
500	0	77	4	11	0	0	0	0	0	1	0	0	0	0	0	0	0	0	0	1	1	0	0	0	1	0	0	1	0
501	1	58	3	11	0	0	0	0	0	1	0	1	0	0	1	0	0	0	0	1	1	1	1	0	0	1	1	1	0
502	1	57	3	26	0	0	0	0	0	0	0	1	1	1	1	0	0	1	1	1	1	1	1	0	0	1	1	1	1
503	1	42	1	6	1	0	0	0	0	1	1	1	0	0	1	1	1	1	0	1	1	0	0	0	0	1	1	1	1
504	0	52	3	7	0	0	0	0	0	0	0	0	0	0	0	0	0	1	0	0	0	1	0	0	0	0	1	1	0
505	0	68	4	1	0	0	0	0	0	0	0	1	0	0	1	0	0	0	0	0	1	1	1	0	0	0	1	1	0
506	0	21	0	5	0	0	0	0	0	1	0	0	0	0	0	0	0	1	0	1	1	0	0	0	0	1	0	1	0
507	0	53	2	18	0	0	0	1	0	1	0	1	0	0	1	1	0	1	1	0	1	0	0	0	0	1	1	1	1
508	1	56	2	22	0	0	0	1	0	1	0	1	1	0	1	1	0	1	1	1	1	0	0	0	0	1	1	1	1
509	1	58	3	26	0	0	0	0	0	1	0	1	1	1	0	0	0	1	0	1	1	0	0	0	0	1	1	1	1
510	1	36	1	18	0	0	0	1	0	1	0	1	1	1	1	1	1	1	1	1	1	1	0	0	1	1	1	1	1
511	0	68	4	26	0	0	0	1	0	1	0	1	0	1	0	0	0	0	0	1	1	0	0	0	0	0	1	1	1
512	1	19	1	17	1	0	0	0	1	1	0	1	0	1	0	1	0	0	0	1	0	0	0	0	1	1	0	0	1
513	0	19	1	18	0	0	0	0	0	1	0	1	0	1	1	1	0	1	1	1	1	0	0	0	0	1	1	1	0
514	1	43	1	21	0	0	0	1	0	1	0	1	0	1	1	0	1	1	1	1	1	0	0	0	1	1	1	1	1
515	1	33	1	20	1	0	0	0	1	1	0	1	0	1	1	1	1	1	1	1	0	0	0	0	1	1	1	0	1
516	0	68	4	29	1	0	0	0	0	1	0	1	0	1	1	1	0	1	1	1	1	1	1	0	0	1	1	1	1
517	1	73	5	10	0	0	0	0	0	1	0	0	0	0	0	0	0	0	0	0	1	1	0	0	0	1	1	1	0
518	0	60	3	8	0	1	0	0	0	0	0	0	0	0	0	0	0	0	0	1	1	1	1	0	0	1	1	1	0
519	1	49	1	5	0	0	0	0	0	0	0	0	0	0	0	0	0	0	0	1	1	0	0	0	1	0	1	1	0
520	1	49	4	13	0	0	0	0	0	0	0	1	1	1	0	0	0	0	0	1	1	1	1	0	0	1	1	1	0
521	0	30	0	0	0	0	0	0	0	1	0	1	0	0	0	0	0	0	0	1	1	1	0	0	1	0	1	1	0
522	1	51	2	6	1	0	0	0	0	1	0	1	0	0	1	0	0	0	0	1	1	0	0	1	1	1	0	0	1
523	1	64	5	10	0	0	0	0	0	1	0	1	0	1	0	0	0	1	1	1	1	1	1	0	0	1	0	0	0
524	0	77	6	11	0	0	0	0	0	0	0	0	0	0	0	0	0	0	0	1	1	0	0	1	1	1	0	1	0
525	1	39	2	11	0	0	0	0	0	1	0	0	0	0	0	0	0	1	0	1	1	0	0	0	0	0	1	1	0
526	1	53	9	2	0	0	0	0	0	1	0	0	0	0	0	0	0	1	0	0	1	0	0	1	1	0	1	1	1
527	1	74	5	8	0	0	0	0	0	0	0	0	0	0	0	0	0	1	1	1	1	1	0	1	0	0	0	0	0
528	1	73	4	11	0	0	0	0	0	1	0	0	0	1	0	1	0	0	0	1	1	1	0	0	1	0	0	0	0
529	0	62	4	17	0	0	0	0	0	0	0	0	0	0	0	0	0	1	0	1	1	0	0	0	0	0	1	1	0
530	0	45	1	27	0	0	0	1	0	0	0	1	0	0	0	0	0	0	0	1	0	0	0	0	0	1	1	1	1
531	1	44	1	18	0	0	0	0	0	1	0	1	0	0	1	1	0	0	1	1	1	0	0	0	0	1	0	0	0
532	1	80	4	11	1	0	0	0	0	1	0	1	0	0	0	1	0	1	1	1	1	0	0	0	0	1	0	1	0
533	0	89	5	16	0	0	0	0	0	1	0	1	0	0	1	0	0	0	1	1	1	1	1	0	0	1	1	1	0
534	1	27	0	0	0	0	0	0	1	1	0	1	0	1	1	0	1	0	0	1	1	0	0	0	0	1	1	1	1
535	1	78	8	11	0	0	0	0	0	1	0	0	0	0	1	1	0	1	0	1	0	0	0	0	0	1	1	1	1
536	1	65	6	30	0	0	0	0	0	0	0	1	0	1	1	0	0	1	0	1	1	1	1	1	1	1	0	0	0
537	1	68	4	5	0	0	0	0	0	1	0	0	0	0	0	0	0	0	0	1	1	0	0	0	0	1	1	1	1
538	1	60	2	3	0	0	0	0	0	0	0	0	0	0	0	0	0	0	0	0	1	0	0	0	1	0	0	0	0
539	1	84	6	12	0	0	0	0	0	1	0	0	0	0	0	0	0	1	0	0	1	1	0	0	0	0	0	1	0
540	1	84	6	6	0	0	0	0	0	0	0	0	0	0	0	0	0	0	1	1	1	1	1	0	0	1	1	1	0
541	0	88	6	10	0	0	0	0	0	0	0	0	0	0	0	0	0	0	0	0	0	1	0	0	0	1	0	0	0
542	1	65	4	5	0	0	0	0	0	0	0	0	0	0	1	1	0	0	0	1	0	0	1	0	1	1	0	1	0
543	0	61	3	3	0	0	0	0	0	0	0	0	0	0	0	0	0	0	0	0	0	0	0	1	1	1	0	1	0
544	1	84	5	11	0	0	0	0	0	0	0	0	0	0	0	0	0	0	0	0	1	1	1	1	0	0	0	1	0
545	1	26	1	20	0	0	0	0	0	0	0	0	0	0	0	0	0	0	0	1	1	1	0	0	0	1	1	1	0
546	0	54	2	13	0	1	0	0	0	0	0	0	0	0	0	1	0	1	1	1	0	1	1	0	0	1	1	1	0
547	1	57	3	22	0	0	0	1	0	0	0	1	0	1	1	0	0	1	1	0	0	1	1	0	0	0	1	1	1
548	0	30	1	13	0	0	0	0	0	1	0	1	0	0	0	0	0	0	0	1	0	0	0	0	0	0	1	1	0
549	0	70	4	17	0	0	0	0	0	0	0	0	0	0	0	0	0	1	1	0	1	0	0	0	0	1	0	0	0
550	1	19	0	6	0	0	0	0	0	0	0	0	0	1	0	1	0	0	1	1	1	0	0	0	1	0	1	1	0
551	0	70	4	23	0	0	0	1	0	1	0	1	0	1	0	0	0	1	1	0	1	0	0	0	0	1	1	1	1
552	0	60	2	19	0	0	0	0	0	1	0	1	0	0	0	0	1	1	0	1	0	1	0	1	1	1	1	0	1
553	0	44	1	11	0	0	0	0	0	0	0	0	0	0	0	0	0	0	0	0	1	0	0	0	1	0	1	1	0
554	0	68	4	13	0	1	0	0	0	0	0	0	0	0	0	0	0	1	1	1	1	0	0	1	1	0	1	1	1
555	1	32	0	9	1	0	0	0	0	1	0	1	0	0	0	1	1	1	1	1	1	1	0	0	0	0	1	1	1
556	1	43	1	6	0	0	0	0	0	0	0	0	0	0	0	0	0	1	0	0	1	0	0	0	0	1	0	0	0
557	0	49	1	6	0	0	0	1	0	1	1	1	0	1	0	0	0	0	1	1	1	1	0	0	0	1	1	1	1
558	1	63	3	24	0	0	0	1	0	1	0	1	0	0	0	1	0	0	0	1	1	0	0	0	0	0	0	0	1
559	1	58	3	24	0	0	0	1	0	1	1	1	0	0	0	1	0	0	1	0	1	0	0	0	0	1	1	1	1
560	1	66	4	11	0	0	0	0	0	0	0	0	0	1	0	0	0	0	1	1	1	0	0	0	0	1	1	1	0
561	0	58	3	22	0	0	0	1	0	1	0	1	0	0	0	1	1	1	1	1	1	0	0	0	0	0	0	1	1
562	1	86	6	11	0	0	0	1	0	0	0	0	0	0	0	0	0	0	0	1	1	1	0	0	0	1	1	1	1
563	1	68	4	13	0	0	0	1	0	0	0	0	0	0	0	0	0	1	1	1	0	0	0	0	0	1	0	0	1
564	0	80	4	23	0	0	0	1	0	0	0	0	0	0	0	0	1	1	1	1	1	0	1	0	0	1	0	1	1
565	0	75	4	6	0	0	0	1	0	0	0	0	0	0	0	0	0	0	1	1	1	0	0	0	0	0	1	0	0
566	1	51	2	2	0	0	0	1	0	1	0	1	0	1	0	1	1	0	0	0	0	0	0	0	0	1	1	1	1
567	1	66	4	30	0	0	0	0	0	0	0	0	1	0	0	0	0	1	1	1	1	1	1	1	1	1	1	1	1
568	1	54	2	20	0	0	0	1	0	1	0	1	1	0	1	1	1	0	1	1	1	1	0	0	0	1	1	1	1
569	1	39	0	12	0	0	0	0	0	1	0	1	0	0	1	0	1	1	1	1	0	0	0	0	0	1	0	0	0
570	1	47	1	26	0	0	0	1	0	1	0	1	0	1	0	0	0	0	0	1	1	0	0	1	0	0	1	1	1
571	0	63	4	21	0	0	0	1	0	1	0	1	0	0	0	0	1	1	1	1	1	0	0	0	0	1	1	1	1
572	0	73	4	9	0	0	0	0	0	0	0	0	0	0	0	0	0	1	0	1	1	0	0	0	1	1	1	1	0
573	0	70	3	22	0	0	0	1	0	1	0	1	0	0	0	1	1	0	0	1	1	1	0	0	0	1	1	1	0
574	1	78	4	30	0	0	0	1	0	1	0	1	0	0	0	1	0	1	1	1	1	0	0	0	0	1	0	0	1
575	0	51	2	27	0	0	0	1	0	1	0	1	0	0	0	1	1	0	0	1	1	0	0	0	0	1	0	0	1
576	1	32	0	10	0	0	0	0	0	0	1	0	0	1	0	0	0	1	0	0	1	0	0	0	1	1	0	0	1
577	1	43	4	4	0	0	0	0	0	0	0	0	0	0	0	0	0	1	0	1	1	1	0	0	0	0	1	1	0
578	0	53	2	24	0	0	0	1	0	0	0	1	0	1	0	0	0	0	0	1	1	0	0	0	1	0	1	1	1
579	1	51	3	25	0	0	0	1	0	1	0	1	0	1	0	0	1	1	0	1	1	0	0	0	0	1	1	1	1
580	1	59	3	22	1	0	0	0	0	1	0	1	0	0	0	0	0	1	0	1	1	0	0	0	0	1	1	1	1
581	1	42	2	14	0	0	0	0	0	1	0	0	0	0	0	0	0	1	1	1	1	1	0	0	0	1	0	0	1
582	1	42	1	6	0	0	0	0	0	1	0	0	0	0	0	1	0	1	0	1	1	0	0	0	1	0	1	0	0
583	1	18	1	21	1	0	0	0	1	1	0	1	0	1	1	0	0	0	0	1	1	0	0	0	1	1	1	1	1
584	1	58	5	9	0	0	1	0	0	1	0	0	0	0	0	1	0	1	1	1	0	0	0	1	1	0	1	1	0
585	1	50	1	6	0	0	0	0	0	0	0	0	0	0	0	0	0	0	0	0	1	0	0	1	1	1	1	1	0
586	1	81	4	10	0	0	0	0	0	1	0	0	0	0	0	0	0	0	0	0	1	0	0	0	1	0	0	0	0
587	1	54	2	5	0	0	0	0	0	1	0	0	0	0	0	0	0	0	0	0	1	0	0	0	0	1	0	0	0
588	1	59	2	9	0	0	0	0	0	0	0	0	0	0	0	0	0	1	1	1	0	0	0	0	0	0	1	1	0
589	1	55	4	5	0	0	0	0	0	1	0	0	0	0	0	0	0	0	0	1	1	1	1	1	0	0	1	1	0
590	1	62	3	7	0	0	0	0	0	0	0	0	0	0	0	0	0	0	0	0	0	0	0	1	1	0	0	0	0
591	1	65	3	5	0	0	0	0	0	1	0	0	0	0	0	0	0	0	0	1	1	0	0	0	1	0	1	1	0
592	1	36	0	5	0	0	0	0	0	0	0	0	0	0	0	0	0	1	0	1	1	0	0	0	0	1	0	1	0
593	1	49	2	6	0	0	0	0	0	1	0	0	0	0	0	0	0	0	0	0	0	0	0	0	1	1	0	0	0
594	0	81	4	12	0	0	0	0	0	0	0	0	0	0	0	0	0	0	0	1	1	0	0	0	1	1	1	0	0
595	0	74	5	12	0	0	0	0	0	0	0	0	0	1	0	0	0	0	0	1	1	1	0	0	1	0	0	1	0
596	1	59	3	7	0	0	0	0	0	1	0	0	0	0	0	0	0	0	0	1	1	0	0	0	1	0	1	1	0
597	1	77	7	24	0	0	0	0	0	1	1	1	0	1	0	0	1	0	0	1	1	0	0	0	0	0	1	1	1
598	0	56	2	24	0	0	0	1	0	1	0	1	0	1	1	0	0	0	0	1	1	0	0	0	0	1	1	1	1
599	0	61	3	22	0	0	0	0	0	0	0	0	0	0	0	0	0	1	1	1	1	1	1	1	1	1	0	0	0
600	1	63	3	3	0	0	0	0	0	1	0	0	0	0	0	0	0	1	0	1	1	0	0	0	0	0	1	1	0
601	0	71	4	12	0	0	0	0	0	0	0	0	0	0	0	0	1	1	0	0	1	1	1	0	0	1	1	1	0
602	1	84	4	9	0	0	1	0	0	1	0	0	0	0	0	0	0	1	0	1	1	0	0	1	1	0	1	1	1
603	1	76	7	10	0	0	1	0	0	0	0	1	0	0	0	1	1	0	0	1	1	0	0	0	0	0	1	1	1
604	0	63	6	24	0	0	0	0	0	1	0	1	1	1	1	0	0	1	1	1	1	1	1	1	1	1	1	1	1
605	1	54	2	16	0	0	0	0	0	0	0	0	0	0	0	0	0	1	1	1	1	0	0	0	0	1	1	1	1
606	1	58	3	14	0	0	0	0	0	0	0	0	0	1	1	0	0	1	0	1	1	0	0	0	0	1	1	1	0
607	1	73	4	13	0	0	0	0	0	1	0	0	0	0	0	0	0	1	0	1	1	0	0	0	0	1	1	1	0
608	1	47	2	19	1	0	0	0	1	0	0	1	0	1	1	0	0	1	1	1	1	1	0	0	1	0	1	1	1
609	1	52	3	11	0	0	0	0	0	0	0	0	0	0	0	0	0	0	0	1	1	1	0	0	0	1	0	0	0
610	1	31	1	10	0	0	0	0	0	0	0	0	1	0	0	0	0	1	0	1	1	1	0	0	0	1	1	1	0
611	1	41	1	18	0	0	0	0	0	0	0	0	0	0	0	0	0	1	1	1	1	1	1	0	0	1	0	0	0
612	0	48	1	12	0	0	0	0	0	1	0	0	0	0	0	0	0	1	0	1	1	0	0	0	1	1	1	1	0
613	0	45	1	11	0	0	0	0	0	0	0	0	0	0	0	0	0	1	0	1	1	0	1	0	1	0	1	1	1
614	1	60	2	15	0	0	0	0	0	0	1	0	0	0	0	0	1	1	1	1	1	0	0	0	0	1	1	1	0
615	1	51	2	11	0	1	0	0	0	0	0	0	0	0	0	0	0	1	1	1	1	1	1	0	0	0	1	1	0
616	0	36	0	13	0	0	0	0	0	0	0	0	0	0	0	0	1	1	0	1	1	0	0	0	1	1	1	1	0
617	0	19	0	20	0	0	0	0	0	0	0	0	0	0	0	0	0	1	1	1	0	0	0	1	1	1	0	0	1
618	0	50	6	7	0	0	1	0	0	1	0	0	0	0	0	0	0	1	0	1	1	0	0	0	0	1	0	1	0
619	1	31	0	1	0	0	0	0	0	0	0	0	1	0	0	0	0	1	1	1	0	0	0	0	0	1	0	0	0
620	1	42	1	15	0	0	0	1	0	1	1	1	0	1	0	1	0	0	0	1	0	0	0	0	0	1	1	0	1
621	0	62	3	8	0	0	0	0	0	1	0	1	0	0	0	0	1	1	1	0	1	0	0	0	0	0	1	1	0
622	0	59	2	6	0	0	0	0	0	0	0	0	1	0	0	0	0	0	1	0	1	1	0	0	0	0	1	1	0
623	0	65	6	21	0	0	0	0	0	1	0	1	0	0	1	0	1	1	1	1	1	0	1	0	0	0	1	1	1
624	0	68	4	11	0	1	0	0	0	0	0	0	0	0	0	0	0	1	1	1	1	0	0	0	0	1	0	0	0
625	1	35	6	5	0	0	0	0	0	0	0	0	0	0	0	0	0	0	0	1	1	0	0	1	1	0	0	0	0
626	0	58	2	17	0	0	0	0	0	1	0	0	0	0	0	0	0	1	1	1	1	1	0	1	1	1	0	1	1
627	1	56	2	9	0	0	0	0	0	0	0	0	0	0	0	0	0	1	0	1	1	1	0	0	1	0	1	1	0
628	1	71	4	10	0	0	0	0	0	0	0	0	0	0	0	1	0	1	1	1	1	0	0	1	1	1	1	1	0
629	1	63	3	9	0	0	1	0	0	1	1	1	0	0	0	0	1	0	0	1	1	0	0	0	0	1	0	1	0
630	0	52	2	18	0	0	0	1	0	1	0	1	0	0	0	1	0	0	0	1	1	0	0	0	0	1	0	0	1
631	0	55	3	26	0	0	0	1	0	1	1	1	0	1	0	1	0	1	1	1	1	0	0	0	0	1	0	0	1
632	0	84	6	28	0	0	0	1	0	1	1	1	1	0	0	0	1	1	1	1	1	0	0	0	0	1	1	1	1
633	1	49	1	6	0	0	0	1	0	1	1	1	0	0	0	0	1	0	0	1	1	0	0	0	0	1	1	1	1
634	1	60	2	15	0	0	0	1	0	1	0	1	0	0	0	0	1	0	0	1	1	0	0	0	0	1	1	1	1
635	0	48	1	24	0	0	0	1	0	1	0	1	0	1	0	1	1	1	0	0	1	0	0	0	0	1	1	1	1
636	1	45	2	17	1	0	0	0	1	1	1	0	0	0	0	1	1	1	1	1	1	0	0	0	0	1	1	1	1
637	0	69	3	21	0	0	0	0	0	1	1	1	0	0	0	1	0	1	1	1	1	0	0	1	1	1	0	0	1
638	1	74	6	28	0	0	0	1	0	1	0	1	0	0	0	1	0	0	0	1	1	0	0	0	1	1	1	1	1
639	0	47	1	23	0	0	0	1	0	1	1	1	0	0	0	1	0	0	0	1	1	0	0	0	0	1	1	1	1
640	0	83	6	21	0	0	0	1	0	1	0	1	0	0	0	0	1	1	0	1	1	0	0	0	0	1	1	1	1
641	0	47	1	20	0	0	0	1	0	0	1	1	0	1	0	1	1	1	1	1	1	1	0	0	0	1	1	1	1
642	1	18	0	10	1	0	0	1	0	1	0	0	0	0	0	0	0	1	1	0	0	0	0	0	0	1	1	1	1
643	0	58	3	9	0	0	0	0	0	0	0	0	0	0	0	0	0	1	0	1	1	0	0	1	1	0	0	0	0
644	1	38	0	20	0	0	0	1	0	1	0	1	0	0	0	1	1	1	0	0	0	0	0	0	1	0	1	1	1
645	0	58	3	25	0	0	0	1	0	1	1	1	0	0	0	1	0	1	1	1	1	0	0	0	0	1	1	1	1
646	1	57	2	21	0	0	0	1	0	1	0	1	0	0	0	1	0	1	1	1	1	0	0	0	1	1	0	0	1
647	0	75	4	29	0	0	0	1	0	1	1	1	0	0	0	1	1	0	1	0	1	0	0	0	0	1	0	1	1
648	1	50	2	18	0	0	0	1	0	1	1	1	0	0	0	1	1	0	1	1	1	0	0	0	1	1	0	0	1
649	1	69	3	18	0	0	0	1	0	0	0	0	0	0	0	0	0	0	0	1	1	0	0	0	0	0	1	1	1
650	0	55	2	25	0	0	0	1	0	1	0	0	0	0	0	1	1	0	0	1	1	0	0	0	0	1	0	0	1
651	0	57	2	24	0	0	0	1	0	1	1	1	0	0	1	0	1	1	0	1	0	0	0	0	0	1	1	1	1
652	0	60	2	9	0	0	0	1	0	0	0	0	0	0	0	0	0	1	1	0	0	0	0	0	0	1	0	0	1
653	0	50	1	21	0	0	0	1	0	1	0	1	0	0	0	1	0	1	1	0	1	0	0	0	0	0	1	1	1
654	0	60	2	11	0	0	0	0	0	0	0	0	0	0	0	0	0	1	1	0	1	0	0	0	0	1	0	0	0
655	1	67	3	15	1	0	0	0	1	1	1	0	0	1	0	1	0	1	1	1	1	0	0	0	1	1	1	1	1
656	1	45	1	8	0	0	0	1	0	1	0	1	0	0	0	1	0	1	1	1	0	0	0	0	0	0	0	0	1
657	1	30	1	6	0	0	0	0	0	0	0	0	1	0	0	0	0	1	0	1	1	1	0	0	1	1	0	0	0
658	1	57	2	3	0	0	0	0	0	1	0	1	0	0	0	0	1	0	1	1	1	1	0	0	0	0	1	1	0
659	1	44	1	5	1	0	0	0	0	1	0	0	0	0	0	0	1	1	0	1	1	0	0	1	1	1	1	1	1
660	0	30	0	19	0	0	0	0	0	0	0	0	0	0	0	0	0	1	1	1	1	0	0	1	1	1	0	0	0
661	1	62	4	22	1	0	0	0	1	0	0	0	0	0	0	0	1	1	1	1	1	0	0	0	1	1	0	0	1
662	1	71	4	9	0	0	0	0	0	1	0	1	0	0	1	0	1	0	0	1	1	0	0	0	1	1	1	1	0
663	1	46	1	4	0	0	0	0	0	0	0	0	0	0	0	0	0	0	1	1	0	0	0	0	0	1	0	0	0
664	1	23	1	10	0	0	0	0	0	1	0	0	0	0	0	1	0	0	0	1	1	1	0	0	0	1	0	0	0
665	0	63	3	16	0	0	0	1	0	0	0	0	0	0	0	1	0	1	0	1	0	1	1	0	0	1	1	1	1
666	0	59	5	16	0	0	0	0	0	1	0	1	0	1	1	0	0	1	1	1	1	1	0	1	1	1	0	1	1
667	1	58	3	19	0	0	0	1	0	1	0	1	0	1	0	1	1	0	0	1	0	0	0	0	0	1	1	1	1
668	0	60	4	23	0	0	0	1	0	1	0	1	0	1	0	1	0	1	1	1	1	0	0	0	1	1	0	0	1
669	0	34	2	13	0	1	0	0	0	0	0	0	1	0	0	0	0	1	0	1	1	1	1	1	0	1	0	1	1
670	1	68	5	13	0	0	0	0	0	0	0	0	0	0	0	0	0	1	0	1	1	1	1	1	1	1	1	1	0
671	0	59	3	12	0	0	0	0	0	0	0	1	0	1	1	0	1	1	0	1	1	0	0	1	1	0	0	0	0
672	1	52	2	9	0	0	0	0	0	1	0	1	0	1	0	0	0	0	0	1	1	0	0	0	0	1	0	0	0
673	1	29	0	17	0	0	0	0	0	1	0	1	0	1	0	0	0	1	1	1	1	1	0	0	0	1	1	1	1
674	1	63	3	6	0	0	1	0	0	1	0	1	0	0	0	0	1	1	1	1	1	1	0	0	0	0	0	0	1
675	1	68	4	15	0	0	0	0	0	1	0	0	0	0	0	1	0	1	0	1	1	0	0	0	0	1	0	0	1
676	1	40	1	26	1	0	0	0	1	1	0	1	0	1	0	0	0	0	1	1	1	0	1	0	1	1	1	1	1
677	1	86	6	6	0	0	0	0	0	0	0	1	0	0	0	1	0	1	1	1	1	0	0	0	1	1	1	1	0
678	0	71	5	20	0	1	0	0	0	0	0	0	1	0	0	0	0	0	1	1	1	1	1	1	1	1	1	1	0
679	0	52	3	18	1	0	0	1	0	1	0	1	0	0	0	1	0	1	0	1	1	0	0	1	0	0	1	1	1
680	0	64	4	29	1	0	0	0	1	1	0	1	0	0	0	0	0	1	1	1	1	0	0	0	1	0	1	1	1
681	1	19	0	1	0	0	0	0	0	0	0	0	0	0	0	0	0	1	0	0	0	0	0	0	0	0	0	0	0
682	1	64	5	17	0	0	0	0	0	1	0	0	0	0	0	1	0	0	1	1	1	1	0	0	1	1	1	1	0
683	1	79	5	18	1	0	0	0	1	0	0	0	0	0	0	1	0	1	1	1	1	0	0	0	0	1	1	1	0
684	0	61	4	26	0	0	0	0	0	1	0	1	0	1	1	0	0	1	0	1	1	0	0	0	0	0	1	1	0
685	0	71	9	13	0	0	0	0	0	1	0	0	0	0	0	0	0	0	1	1	1	0	0	1	1	1	1	1	0
686	1	72	4	14	0	0	0	0	0	0	0	0	0	0	0	0	0	0	1	1	1	1	0	1	1	1	1	1	0
687	0	38	0	9	0	0	0	0	0	1	0	1	0	1	1	1	0	1	1	1	1	0	0	0	1	0	0	0	0
688	0	50	1	6	0	0	0	0	0	0	0	0	0	0	0	0	0	0	1	1	1	0	0	1	1	1	1	0	0
689	1	75	4	8	0	0	0	0	0	1	0	0	0	0	0	1	0	0	0	0	1	0	0	0	1	1	1	1	0
690	1	64	4	7	0	0	0	0	0	0	0	0	0	0	0	1	1	1	0	1	1	1	0	0	0	1	1	1	0
691	1	52	2	18	0	0	0	1	0	1	0	1	0	1	1	1	1	1	0	1	1	0	0	1	1	1	1	0	0
692	0	67	6	15	0	0	0	0	0	1	0	0	1	0	0	1	0	0	0	1	1	0	1	0	0	1	1	1	0
693	0	48	1	4	1	0	0	0	0	1	0	0	0	0	0	0	0	1	1	1	1	0	0	0	0	1	1	1	1
694	1	70	3	8	0	0	0	0	0	1	0	0	0	0	0	1	0	0	1	1	1	1	1	0	1	0	1	1	1
695	1	36	1	18	0	0	0	0	0	1	0	1	0	0	1	1	0	0	0	1	1	0	0	0	0	1	0	0	0
696	1	39	1	11	0	1	0	0	0	1	0	1	0	0	1	1	0	0	1	1	1	0	0	1	1	1	0	1	0
697	1	42	1	9	1	0	0	1	0	1	0	1	0	1	1	0	0	0	0	1	1	1	0	0	0	0	1	1	0
698	0	34	0	12	0	0	0	0	0	0	0	0	0	0	0	1	0	0	0	1	1	1	0	0	0	1	1	1	0
699	0	58	4	15	0	0	0	0	0	0	0	0	0	0	0	0	0	1	0	1	1	1	0	0	0	1	1	1	0
700	1	38	0	6	0	0	0	0	0	1	0	0	0	0	0	0	0	1	1	1	1	1	1	1	1	1	1	1	0
701	1	39	0	10	1	0	0	0	1	1	1	0	0	0	0	1	1	0	1	1	0	0	0	0	0	1	1	1	1
702	0	59	3	14	1	0	0	0	0	1	0	0	0	0	0	0	0	1	1	1	1	0	0	0	0	1	1	1	1
703	1	46	1	23	0	0	0	1	0	1	1	1	0	0	0	1	0	0	1	1	1	0	0	0	0	1	1	0	1
704	0	30	0	12	0	0	1	0	0	1	0	1	0	0	0	0	0	1	1	1	0	0	0	0	0	0	0	0	1
705	0	40	1	21	0	0	0	1	0	0	0	1	0	0	0	1	0	0	1	1	1	0	0	0	1	1	0	0	1
706	1	47	1	19	0	0	0	1	0	1	1	1	0	0	0	1	1	0	1	1	1	0	0	0	0	1	1	1	1
707	0	66	6	12	0	0	0	0	0	0	0	0	0	0	0	0	0	1	1	0	1	1	0	0	0	0	1	1	1
708	1	55	2	11	0	0	0	1	0	0	0	1	0	0	1	1	0	1	1	0	1	0	0	0	0	1	1	1	1
709	1	68	10	26	0	0	0	0	0	1	0	1	0	0	0	1	0	0	0	1	1	0	0	0	1	1	1	1	1
710	0	49	1	22	0	0	0	1	0	0	0	0	0	0	0	0	0	1	1	1	1	0	0	0	0	1	1	1	1
711	0	59	4	21	1	0	0	0	0	1	0	0	0	0	0	0	0	0	1	1	1	0	0	0	1	1	1	1	1
712	1	32	0	7	0	0	0	0	0	0	0	0	0	0	0	0	0	1	1	1	1	0	0	0	0	0	1	0	1
713	1	56	6	11	0	0	1	0	0	1	1	0	0	0	0	0	0	0	0	1	1	0	0	0	0	1	1	1	1
714	1	67	10	10	0	0	0	0	0	0	0	0	0	0	0	1	0	0	0	1	1	0	0	0	0	0	1	1	1
715	1	64	12	10	0	0	0	0	0	0	0	0	0	0	0	0	0	1	0	1	1	0	0	0	0	0	1	1	1
716	1	18	1	17	1	0	0	0	1	1	0	1	0	1	0	0	1	1	1	1	1	0	0	1	1	1	1	1	1
717	1	65	4	16	0	0	0	0	0	0	0	1	0	1	1	0	0	1	0	1	1	1	1	1	1	0	0	0	1
718	1	19	0	1	0	0	0	0	0	0	0	0	0	0	0	0	0	0	0	1	1	0	0	1	1	0	1	1	0
719	1	72	4	24	0	0	0	0	0	1	0	1	0	0	1	0	1	1	0	1	1	0	0	0	0	1	1	1	0
720	1	57	2	20	0	0	0	0	0	1	0	1	0	1	1	0	0	1	1	1	1	1	0	0	1	0	0	0	0
721	1	38	1	5	0	0	0	0	0	0	0	0	0	0	0	0	0	1	0	1	1	0	0	0	0	1	1	1	0
722	1	50	1	18	0	0	0	0	0	0	1	0	1	0	0	1	1	1	1	1	1	1	1	1	0	0	1	1	0
723	1	94	4	17	0	0	0	0	0	1	1	0	0	0	0	1	0	1	1	1	1	1	1	1	1	1	0	1	1
724	0	68	3	14	0	0	0	0	0	1	1	0	0	0	0	0	1	1	0	1	1	0	0	0	0	1	1	1	1
725	1	63	4	18	0	0	0	1	0	0	0	1	0	0	0	0	0	1	1	1	1	1	1	0	0	1	1	0	1
726	1	64	3	13	0	0	0	0	0	1	0	0	0	0	0	0	0	0	0	0	1	0	0	0	1	1	0	0	0
727	1	65	3	12	0	0	0	0	0	0	0	0	0	0	1	0	0	0	0	1	0	0	0	0	0	1	0	0	0
728	1	52	2	6	0	0	0	0	0	1	0	0	0	0	0	0	0	0	1	1	1	1	1	1	1	1	1	1	1
729	0	80	4	16	0	0	0	0	0	0	0	0	0	0	0	0	0	0	0	1	1	0	0	0	0	1	1	1	0
730	1	67	3	9	0	0	0	0	0	1	0	0	0	0	0	0	0	0	0	1	1	0	0	0	1	0	0	0	0
731	1	76	4	9	0	0	0	0	0	1	0	0	0	0	0	0	0	0	0	0	1	1	0	1	1	1	0	0	0
732	1	57	3	18	0	0	0	0	0	1	0	0	0	0	0	0	0	1	1	1	1	1	0	1	1	1	0	0	0
733	1	49	3	7	0	0	0	0	0	1	0	0	0	0	0	0	0	0	0	1	0	0	0	1	1	1	0	1	0
734	1	31	3	10	0	0	0	0	0	0	0	0	0	0	0	0	0	1	1	1	1	1	0	1	1	0	0	0	0
735	1	65	7	28	0	0	0	1	0	0	0	0	0	0	0	0	0	0	0	1	1	1	1	1	1	1	0	1	1
736	1	30	2	14	0	0	0	0	0	0	0	0	1	0	0	0	0	1	0	1	1	1	1	0	1	0	1	1	1
737	1	40	1	8	0	0	0	0	0	1	0	0	0	0	0	0	0	1	0	1	1	0	0	1	1	1	0	1	0
738	1	59	2	7	0	0	0	0	0	1	0	0	0	0	0	0	0	0	0	1	1	0	0	0	0	0	0	1	0
739	0	74	5	14	0	0	0	0	0	1	0	0	0	0	0	0	0	0	0	1	1	1	1	1	1	0	1	1	0
740	1	63	5	8	0	0	0	0	0	1	0	0	0	0	0	0	0	1	0	1	0	0	0	1	1	1	0	1	0
741	1	50	1	6	0	0	0	0	0	1	0	0	0	0	0	0	0	0	0	0	1	0	0	0	1	1	0	0	1
742	1	60	5	4	0	0	0	0	0	1	0	0	0	0	0	0	0	0	0	1	1	0	0	0	0	0	0	0	0
743	1	52	2	6	0	0	0	0	0	1	0	0	0	0	0	0	0	1	0	1	0	0	0	0	1	1	0	0	0
744	0	65	4	16	1	1	0	0	0	0	0	0	0	0	0	0	0	1	1	1	1	1	0	1	0	1	1	0	1
745	1	58	2	10	0	0	0	0	0	1	0	0	0	0	0	0	0	0	0	1	0	1	0	1	1	0	0	0	0
746	0	77	4	13	0	0	0	0	0	0	0	0	0	0	0	0	0	0	0	1	1	0	0	0	0	0	1	0	0
747	1	64	3	7	0	0	0	0	0	0	0	0	0	0	1	0	0	0	0	1	1	1	1	0	0	1	1	1	0
748	1	65	4	8	0	0	0	0	0	1	0	0	0	0	0	0	0	0	0	0	1	0	0	1	1	1	1	1	0
749	1	56	2	8	0	0	0	0	0	1	0	0	0	0	0	0	0	0	0	0	1	0	0	0	0	1	1	1	0
750	1	60	2	6	0	0	0	0	0	0	0	0	0	0	0	0	0	0	0	0	0	0	0	0	0	1	0	0	0
751	1	76	4	13	0	0	0	0	0	1	0	0	0	0	0	0	0	0	0	0	1	0	0	1	1	0	0	0	0
752	1	55	2	13	0	0	0	0	0	1	0	0	0	0	0	0	0	0	0	0	0	1	0	0	1	0	0	0	0
753	1	71	4	12	0	0	0	0	0	1	0	0	0	0	0	0	0	0	0	0	0	0	0	1	1	1	0	0	0
754	1	53	2	9	0	0	0	0	0	1	0	0	0	0	0	0	0	0	0	0	0	1	0	1	1	1	0	0	0
755	0	39	0	4	0	0	0	0	0	1	0	0	0	0	0	0	0	0	0	1	0	0	0	0	0	1	0	0	0
756	1	69	3	14	0	0	0	0	0	1	0	0	0	0	0	0	0	0	1	0	1	0	0	1	1	0	1	1	0
757	1	69	3	10	0	0	0	0	0	1	0	0	0	0	0	0	0	0	0	0	1	0	0	1	1	0	1	0	0
758	0	32	0	4	0	0	0	0	0	1	0	0	0	0	0	0	0	0	0	0	1	1	0	1	1	1	1	1	0
759	1	64	3	7	0	0	0	0	0	1	0	0	0	1	0	1	0	1	1	0	0	0	0	1	1	1	0	1	0
760	1	78	4	9	0	0	0	0	0	0	0	0	0	0	0	0	0	0	0	0	1	0	0	0	0	1	1	1	0
761	1	59	2	8	0	0	0	0	0	1	0	0	0	0	0	0	0	0	0	0	1	0	0	0	1	0	0	0	0
762	1	47	1	5	0	0	0	0	0	1	0	0	0	0	0	0	0	0	0	1	1	0	0	0	1	0	0	0	0
763	1	58	2	7	0	0	0	0	0	0	0	0	0	0	0	0	0	0	0	0	0	0	0	0	1	1	1	1	0
764	1	40	0	5	0	0	0	0	0	1	0	0	0	0	0	0	0	0	0	0	0	0	0	1	1	1	0	0	0
765	1	58	3	30	0	0	0	0	0	0	1	1	0	1	0	0	1	1	0	1	1	1	1	0	0	1	1	1	1
766	1	73	5	7	0	0	0	0	0	1	0	0	0	0	0	0	0	0	0	0	1	0	0	1	1	1	1	0	0
767	1	69	5	25	0	0	0	0	0	1	0	0	0	0	0	0	0	1	1	1	1	0	0	1	1	1	0	0	1
768	1	44	1	3	0	0	0	0	0	1	0	0	0	0	0	0	0	0	0	1	0	0	0	1	1	1	0	0	0
769	1	63	4	7	0	0	0	0	0	1	0	0	0	0	0	0	0	0	0	0	1	0	0	0	1	1	1	1	0
770	1	51	3	6	0	0	0	0	0	1	0	0	0	0	0	0	0	1	0	0	0	0	0	1	1	1	0	0	0
771	1	60	3	8	0	0	0	0	0	1	0	0	0	0	0	0	0	0	0	0	0	0	0	0	0	0	0	1	0
772	1	65	4	9	0	0	0	0	0	1	0	0	0	0	0	0	0	1	0	1	0	0	0	0	0	1	0	1	0
773	1	59	3	7	0	0	0	0	0	1	0	0	0	0	0	0	0	0	1	0	0	0	0	0	1	0	0	0	0
774	0	51	3	11	0	0	0	0	0	1	0	0	0	0	0	0	0	1	0	0	1	1	0	0	1	1	1	1	0
775	1	65	3	10	0	0	0	0	0	1	0	0	0	0	0	0	0	0	0	0	1	0	0	0	1	0	1	0	0
776	1	52	2	6	0	0	0	0	0	0	0	0	0	0	0	0	0	0	1	1	1	0	0	1	0	0	0	0	1
777	0	68	3	10	0	0	0	0	0	1	0	0	0	1	0	0	0	0	0	1	1	0	0	0	0	0	0	0	0
778	1	51	2	8	0	0	0	0	0	1	0	0	0	0	1	0	0	0	0	0	0	0	1	0	0	1	0	0	0
779	0	54	4	8	0	0	1	0	0	1	0	0	0	0	0	0	0	1	0	1	1	1	0	0	1	1	0	1	0
780	1	43	1	4	0	0	0	0	0	1	0	0	0	0	1	0	0	0	0	1	0	0	0	0	0	1	0	0	0
781	1	60	2	8	0	0	0	0	0	1	0	0	0	0	0	0	0	1	0	1	1	0	0	1	1	0	0	0	0
782	0	70	5	14	0	0	0	0	0	0	0	0	1	0	0	0	0	1	0	1	1	1	1	0	0	0	1	1	1
783	1	67	4	10	0	0	0	0	0	1	0	0	0	0	0	0	0	0	0	0	0	0	0	1	1	1	0	0	0
784	1	59	2	7	0	0	0	0	0	1	1	0	0	0	1	1	0	0	0	1	0	0	0	1	1	1	0	0	0
785	0	33	0	10	0	0	0	0	0	1	0	1	0	1	0	0	0	0	1	1	0	0	0	0	0	1	1	1	0
786	1	36	0	5	0	0	0	0	0	1	0	0	0	0	0	0	0	0	0	1	0	0	0	1	1	0	0	0	0
787	1	65	3	10	0	0	0	0	0	1	0	1	0	0	0	0	1	1	0	0	0	0	0	0	0	1	1	1	0
788	1	69	3	9	0	0	0	0	0	1	0	0	0	0	0	0	0	0	0	1	1	0	0	1	1	1	1	1	0
789	1	54	2	9	0	0	0	0	0	1	0	0	0	0	0	0	0	0	0	0	0	0	0	1	1	1	1	1	0
790	0	53	2	5	0	0	0	0	0	1	0	0	0	0	0	0	0	0	0	0	0	0	0	0	1	0	0	0	0
791	0	77	4	12	0	0	0	0	0	1	0	0	0	0	0	0	0	1	0	0	1	0	0	0	0	0	1	1	0
792	0	54	2	8	0	0	0	0	0	1	0	0	0	0	0	0	0	0	0	0	0	0	0	1	1	1	1	1	0
793	1	68	5	9	0	0	0	0	0	0	0	0	0	0	0	0	0	0	0	0	1	0	0	0	0	0	1	1	0
794	1	35	0	6	0	0	0	0	0	1	0	0	0	0	1	0	0	0	0	1	1	0	0	0	0	1	0	0	0
795	1	70	4	10	0	0	0	0	0	1	0	0	0	0	0	0	0	0	0	0	1	0	0	1	1	1	1	1	0
796	1	70	4	14	0	0	0	0	0	0	0	0	0	0	0	0	0	0	0	1	1	0	0	0	1	0	1	1	0
797	1	67	3	10	0	0	0	0	0	1	0	0	0	0	0	0	0	0	0	0	1	0	0	1	1	1	1	0	0
798	0	44	2	8	0	0	0	0	0	0	0	0	0	0	0	0	0	1	0	1	0	1	1	0	1	1	1	1	0
799	1	64	3	14	0	1	0	0	0	0	0	0	0	0	0	0	0	1	1	1	1	1	1	1	1	1	1	1	0
800	0	70	5	14	0	1	0	0	0	0	0	0	0	0	0	0	0	1	1	0	1	1	1	0	1	0	0	1	1
801	1	52	3	6	0	0	0	0	0	1	0	0	0	0	0	0	0	0	0	0	0	0	0	0	1	1	0	0	0
802	1	40	0	6	0	0	0	0	0	1	0	0	0	0	1	0	0	0	0	0	0	0	0	0	0	0	1	0	0
803	1	35	0	7	0	0	0	0	0	1	0	0	0	0	0	0	0	0	1	1	0	0	1	1	0	1	0	0	0
804	1	51	2	8	0	0	0	0	0	1	0	0	0	0	0	0	0	0	0	1	0	0	0	1	1	1	0	1	0
805	1	29	0	9	0	0	0	0	0	0	0	0	0	0	0	0	0	1	0	1	1	1	1	1	1	1	0	0	0
806	0	71	4	9	0	0	0	0	0	1	0	0	0	0	0	0	0	0	0	0	1	0	0	0	1	1	0	0	0
807	1	67	3	9	0	0	0	0	0	1	0	0	0	0	0	0	0	0	0	1	1	0	0	1	1	1	1	1	0
808	0	67	6	19	1	0	0	0	0	0	1	0	1	0	0	0	0	1	1	1	1	1	1	1	1	0	1	1	1
809	1	71	4	8	0	0	0	0	0	1	0	0	0	1	0	0	0	0	1	1	1	0	0	1	1	1	0	0	0
810	0	32	1	4	0	0	0	0	0	0	0	0	1	0	0	1	0	1	0	1	1	0	0	0	1	1	0	0	1
811	1	46	1	10	0	0	0	0	0	1	0	1	0	0	0	0	1	0	0	1	0	0	0	0	1	1	1	0	1
812	0	76	5	18	1	0	0	0	1	0	0	1	0	1	1	0	0	1	0	1	0	0	0	1	1	1	1	1	1
813	0	62	4	14	0	0	0	0	0	0	0	0	0	0	0	1	0	1	1	1	1	0	1	0	0	1	1	1	1
814	1	62	3	8	0	0	0	0	0	1	0	0	0	0	0	0	0	1	0	0	0	0	0	0	0	0	1	1	0
815	1	74	5	10	0	0	0	0	0	0	0	0	0	0	0	0	0	1	1	1	1	0	0	0	0	0	0	0	0
816	1	81	5	17	0	0	0	0	0	1	0	0	0	0	0	0	0	1	0	1	1	0	0	1	1	1	1	1	0
817	0	52	2	14	0	0	0	0	0	0	0	0	0	0	0	0	0	1	1	0	1	0	0	0	1	1	1	0	0
818	0	66	6	18	0	0	0	0	0	0	0	0	0	0	0	0	0	1	0	1	1	0	0	0	0	1	1	1	0
819	0	51	2	12	0	0	1	0	0	1	0	1	0	0	0	1	0	1	1	1	1	0	0	0	0	1	1	1	1
820	1	55	8	6	0	0	1	0	0	1	0	1	0	0	0	0	0	1	1	0	1	0	0	1	1	1	1	1	1
821	1	50	5	15	0	1	0	0	0	1	0	0	0	0	0	0	0	1	1	1	1	0	0	1	1	0	1	0	1
822	1	70	3	8	0	0	0	0	0	1	0	0	0	0	0	0	0	0	0	1	0	0	0	1	1	0	1	1	0
823	1	58	2	8	0	0	0	0	0	0	0	0	0	1	0	1	0	0	0	0	0	0	0	0	0	1	0	1	0
824	1	49	2	18	0	0	0	0	0	1	0	0	0	0	0	0	0	1	1	1	1	1	1	0	0	1	0	1	1
825	1	65	3	9	0	0	0	0	0	1	0	0	0	0	0	0	0	1	1	1	1	0	1	0	0	0	0	0	0
826	0	70	5	16	0	0	0	0	0	1	0	0	0	0	0	0	0	1	1	0	1	1	0	1	0	0	0	0	1
827	0	76	13	17	0	0	0	0	0	1	0	0	0	0	0	0	0	0	0	0	1	0	0	1	1	1	1	1	1
828	1	63	3	7	0	0	0	0	0	0	0	0	0	1	0	0	0	0	0	1	0	0	0	0	0	1	0	0	0
829	0	36	0	27	0	0	0	0	0	0	0	0	0	0	0	0	0	1	1	0	1	0	0	1	1	1	0	0	1
830	0	61	6	7	0	0	0	0	0	1	0	0	0	0	0	0	0	0	0	1	1	0	0	0	0	1	0	1	0
831	0	69	4	17	0	0	1	0	0	1	0	0	0	0	0	0	0	1	0	1	1	0	0	0	0	0	0	1	1
832	1	52	2	6	0	0	1	0	0	1	0	0	0	1	0	0	0	0	0	1	1	0	0	1	1	0	0	0	0
833	0	59	3	14	0	0	0	0	0	0	1	0	0	0	0	1	0	1	0	1	1	1	1	0	0	1	1	1	0
834	1	65	3	10	0	0	0	0	0	1	0	0	0	0	0	0	0	0	0	0	1	0	0	0	1	0	0	0	0
835	1	82	11	12	0	0	0	0	0	0	0	0	0	0	0	0	0	1	1	1	1	1	1	0	0	1	1	1	1
836	1	80	5	10	0	0	0	0	0	0	0	0	0	0	0	0	0	0	0	0	1	0	0	1	1	1	1	1	0
837	1	50	1	15	0	0	0	0	0	1	0	0	0	0	0	0	0	0	0	1	0	0	0	1	1	1	0	1	0
838	1	76	4	10	0	0	0	0	0	0	1	0	0	1	0	0	0	0	0	1	1	0	0	1	1	1	1	1	0
839	0	27	1	7	0	0	0	0	0	0	0	0	0	0	0	0	0	0	0	1	1	0	1	0	0	0	1	1	0
840	0	56	2	9	0	0	0	0	0	1	0	0	0	0	0	0	0	0	0	1	1	0	0	0	1	0	1	1	0
841	0	51	4	13	0	0	0	0	0	0	0	0	1	1	0	0	0	1	0	1	1	1	1	0	0	0	0	1	1
842	1	69	3	15	0	0	0	0	0	1	0	0	0	0	1	0	0	0	0	1	0	0	0	0	0	1	0	0	0
843	1	54	2	2	0	0	0	0	0	0	0	0	0	0	0	0	0	0	0	1	0	0	0	0	0	1	0	0	0
844	0	73	7	24	0	0	1	0	0	1	0	0	0	0	0	0	0	1	0	1	1	0	0	0	0	1	1	1	1
845	1	66	4	10	0	0	0	0	0	1	0	0	0	0	0	0	0	0	1	1	1	1	0	0	0	1	1	0	0
846	1	67	3	14	0	0	0	0	0	0	1	0	1	0	0	0	0	1	1	1	1	1	1	0	0	1	1	1	1
847	0	52	2	12	0	0	0	0	0	1	0	0	0	0	0	0	1	1	0	1	1	0	0	0	0	0	0	0	0
848	1	68	4	14	0	0	0	0	0	1	0	0	0	1	0	0	0	1	1	1	1	0	1	1	1	1	1	1	0
849	1	57	4	21	0	0	0	0	0	0	0	0	1	0	0	0	0	1	0	1	1	1	1	0	0	1	1	1	0
850	1	66	3	5	0	0	0	0	0	0	0	0	0	0	0	0	0	1	1	1	1	1	1	1	1	1	1	0	0
851	0	71	7	27	0	0	0	0	0	1	0	0	1	0	0	0	0	1	1	1	1	1	1	0	0	1	1	1	1
852	0	64	3	24	0	0	0	0	0	1	0	1	0	0	0	1	0	1	0	1	1	0	0	0	0	1	1	1	1
853	1	60	2	18	0	0	0	1	0	0	0	1	0	1	0	0	0	0	1	1	1	1	0	0	0	1	1	1	1
854	1	49	1	11	1	0	0	0	0	1	0	1	0	0	1	1	0	0	0	1	1	0	0	0	0	1	1	1	1
855	0	70	3	29	0	0	0	1	0	1	0	1	0	0	0	1	1	1	1	0	1	0	0	1	1	1	0	0	1
856	0	68	3	24	0	0	0	1	0	1	1	1	0	0	0	1	0	1	0	1	0	0	0	0	0	1	1	1	1
857	1	35	0	7	1	0	0	0	0	0	0	0	1	0	0	0	0	1	0	1	1	1	0	1	1	1	1	1	1
858	1	47	2	13	0	0	0	1	0	1	0	1	0	1	0	1	0	1	0	1	1	0	0	0	1	1	1	1	1
859	1	66	3	22	1	0	0	1	1	1	0	1	0	1	1	0	1	0	1	1	1	0	0	0	1	1	1	1	1
860	1	68	3	7	0	0	0	0	0	0	0	0	0	0	0	0	0	1	0	0	1	1	0	1	1	1	1	1	0
861	1	71	7	24	0	1	0	1	0	0	0	1	1	1	1	0	1	1	0	1	1	1	1	0	1	1	1	1	1
862	1	62	4	11	0	0	0	0	0	1	0	0	0	0	0	0	0	1	0	1	1	1	0	0	0	1	1	1	0
863	1	58	2	3	0	0	0	0	0	0	0	0	0	0	0	0	0	1	0	1	1	0	0	0	0	0	1	1	0
864	0	81	6	13	0	0	0	0	0	0	0	0	0	0	0	0	0	0	0	1	1	1	1	0	1	0	1	1	1
865	1	81	4	9	0	0	0	0	0	0	0	0	0	0	0	0	0	1	0	1	1	0	0	0	1	0	1	1	0
866	1	82	5	9	0	0	0	0	0	0	0	0	0	0	0	0	0	1	0	1	1	0	0	1	1	0	1	1	0
867	1	52	3	29	0	1	0	0	0	0	0	1	0	1	1	0	0	1	1	1	1	1	1	1	1	1	1	1	1
868	1	30	0	13	0	0	0	1	0	1	0	1	0	1	1	0	0	1	0	0	1	0	0	0	0	0	0	1	1
869	0	57	3	26	0	1	0	0	0	0	0	0	0	0	0	0	0	1	1	1	1	1	1	1	1	1	1	1	1
870	1	88	7	11	0	0	0	0	0	0	0	0	0	0	0	0	0	0	0	1	1	1	1	0	1	0	1	1	1
871	1	64	4	14	0	0	0	0	0	0	0	0	0	0	0	0	0	1	1	1	1	0	0	1	1	0	1	1	0
872	1	55	2	27	0	1	0	0	0	0	0	1	1	1	0	0	0	1	0	1	1	1	1	0	0	1	1	1	1
873	1	83	4	10	0	0	0	0	0	0	0	0	0	0	0	1	0	0	0	1	1	0	0	0	0	0	1	1	1
874	0	60	2	25	0	0	0	1	0	0	0	1	0	1	1	0	0	0	1	0	1	0	0	0	1	0	1	1	1
875	1	64	3	23	0	0	0	0	0	1	0	1	0	0	0	0	0	1	0	1	1	0	0	0	1	1	1	1	1
876	1	72	4	19	1	0	0	1	1	0	0	1	0	1	0	0	0	0	0	1	1	0	0	0	0	0	1	1	1
877	1	68	5	12	0	0	0	0	0	0	0	0	0	0	0	1	0	1	0	1	1	1	0	0	1	0	0	0	0
878	0	51	3	11	0	0	0	0	0	0	0	0	0	0	0	0	0	1	1	0	1	0	1	1	1	0	0	0	0
879	1	74	5	19	0	0	0	0	0	0	0	0	0	0	0	1	0	0	0	1	1	1	1	0	0	0	1	1	0
880	1	71	4	12	0	0	0	0	0	0	0	0	0	0	0	0	0	0	0	1	1	0	0	0	0	1	0	0	1
881	1	69	4	24	0	0	0	1	0	1	0	1	0	1	0	0	0	1	1	1	1	0	0	0	1	1	1	1	1
882	1	43	5	7	0	1	0	0	0	0	0	0	0	0	0	1	0	1	1	1	1	1	1	0	1	1	1	1	1
883	1	49	3	18	0	0	0	0	0	0	0	0	0	0	0	1	0	0	0	1	1	1	1	0	0	0	1	1	0
884	1	66	4	8	0	0	0	0	0	0	0	0	0	0	0	1	0	1	0	1	1	0	0	0	0	0	1	1	0
885	1	50	1	16	1	0	0	1	1	0	0	1	0	0	0	0	1	0	0	1	1	0	0	0	1	0	1	1	1
886	1	70	3	22	1	0	0	1	1	0	0	1	0	0	0	1	0	1	1	1	1	0	1	0	0	0	1	1	1
887	0	76	6	18	0	1	0	1	0	0	0	0	0	0	0	1	0	1	1	1	1	0	0	0	0	1	1	1	1
888	1	73	6	21	0	0	0	0	0	0	0	1	0	1	1	1	1	1	1	1	1	1	1	0	1	1	1	1	1
889	1	19	0	13	0	1	0	0	0	0	0	0	0	0	0	1	0	1	0	1	1	0	1	0	1	1	0	0	0
890	0	51	2	13	0	0	0	0	0	0	0	0	0	0	0	0	0	1	0	1	1	0	0	0	0	0	1	1	0
891	1	41	1	14	0	0	0	0	0	0	0	0	0	0	0	1	0	1	1	1	1	0	0	1	1	1	0	0	0
892	1	54	5	10	0	0	0	0	0	1	0	0	0	0	0	0	0	0	1	1	0	0	0	0	1	1	0	0	1
893	1	69	6	33	0	0	0	0	0	0	1	1	1	0	0	1	0	0	1	1	1	1	1	1	1	1	1	1	1
894	0	60	3	26	0	0	0	0	0	0	0	0	0	1	0	0	0	1	0	1	1	0	0	0	1	0	0	0	0
895	0	25	0	6	0	0	0	0	0	1	0	0	0	0	0	0	0	1	0	0	1	1	1	1	1	1	1	1	0
896	1	41	3	7	0	0	0	0	0	1	0	0	0	0	0	0	0	1	1	0	0	0	0	1	1	1	0	0	0
897	1	53	6	11	0	0	0	1	0	0	0	0	0	0	0	0	0	1	0	1	1	1	1	1	1	1	0	0	1
898	1	80	6	30	0	0	0	0	0	0	0	0	0	0	0	0	0	1	0	1	1	1	0	0	1	0	0	0	1
899	1	73	7	11	0	0	0	0	0	1	0	0	0	0	0	0	0	1	1	1	1	1	1	1	1	0	0	0	0
900	0	72	9	16	0	0	0	0	0	0	0	0	0	0	0	0	0	0	0	1	1	1	1	0	0	1	1	1	1
901	1	66	4	10	0	0	0	0	0	1	0	0	0	0	0	0	0	1	1	1	1	1	0	1	1	1	0	0	1
902	1	28	1	6	0	0	0	0	0	1	0	0	0	0	0	0	0	1	0	1	0	0	0	1	1	1	0	0	0
903	0	41	1	26	0	0	0	0	0	0	0	1	0	1	1	0	0	1	1	1	1	0	0	1	1	1	0	0	1
904	0	70	9	17	0	0	0	0	0	0	0	0	0	0	0	0	0	0	0	1	1	1	1	0	0	1	1	1	1
905	1	81	5	11	0	0	0	0	0	1	0	0	0	0	0	0	0	0	0	0	0	0	0	1	1	0	0	0	0
906	1	53	2	7	0	0	0	0	0	1	0	0	0	0	0	0	0	1	0	1	1	1	0	0	0	1	0	1	1
907	0	64	3	26	0	0	0	0	0	0	0	0	0	0	0	0	0	1	0	1	1	0	0	0	0	1	0	0	0
908	0	68	3	27	1	0	0	0	0	0	1	1	0	1	0	0	0	1	1	1	1	0	0	0	0	1	1	1	1
909	0	52	4	10	0	0	0	0	0	1	0	1	0	1	1	0	0	0	0	1	1	1	0	0	0	0	1	1	1
910	1	59	3	26	0	0	0	0	0	0	0	1	0	1	1	0	0	0	0	1	1	1	0	0	0	1	1	1	1
911	1	33	3	26	0	0	0	0	0	0	1	1	0	1	1	1	1	1	1	1	1	1	0	1	1	1	0	0	1
912	0	51	3	24	0	0	0	1	0	1	0	1	0	1	1	1	0	1	0	0	0	0	0	0	0	1	0	0	1
913	1	69	3	25	1	0	0	0	1	0	0	0	0	0	0	1	0	1	1	1	1	1	0	1	1	1	1	1	1
914	1	79	7	8	0	0	1	0	0	1	0	0	0	0	0	0	0	1	1	1	1	1	0	0	0	1	1	1	0
915	0	59	3	21	1	0	0	1	1	0	0	0	0	0	0	0	0	0	1	1	1	0	0	0	1	0	0	0	1
916	1	66	5	18	0	0	0	1	0	0	0	1	0	1	1	0	1	0	0	1	0	0	0	1	1	0	1	1	1
917	1	50	1	24	1	0	0	0	1	1	0	1	0	1	1	1	0	0	0	1	1	0	0	0	0	1	1	1	1
918	0	74	4	22	0	0	0	0	0	0	0	1	0	0	0	0	0	1	0	1	1	1	0	0	1	1	1	1	1
919	1	66	7	33	0	0	0	0	0	0	0	1	0	1	1	0	0	1	1	1	1	0	0	0	0	0	0	0	1
920	1	69	9	20	0	1	1	0	0	0	0	0	0	0	0	0	0	1	1	1	1	1	1	1	1	0	0	0	1
921	1	35	1	13	0	0	0	0	0	0	0	0	0	0	0	0	0	0	0	1	1	1	0	0	0	1	0	0	1
922	0	80	4	25	0	0	0	0	0	1	0	1	0	1	1	0	1	1	1	1	1	0	0	0	0	1	0	0	1
923	1	69	4	9	0	1	0	0	0	0	1	0	0	0	0	0	0	1	1	1	1	1	1	1	1	0	1	1	0
924	1	56	3	16	0	0	0	0	0	1	0	1	0	1	1	0	1	1	1	1	1	1	0	0	0	0	1	1	1
925	1	65	11	12	0	0	1	0	0	0	0	0	0	0	0	0	0	1	1	1	1	0	0	0	0	0	1	1	0
926	1	74	5	20	0	0	0	0	0	0	0	1	0	0	0	1	0	1	0	1	1	1	1	0	0	1	1	1	1
927	0	78	4	29	0	1	0	0	0	0	0	1	0	1	0	0	0	1	1	1	1	1	1	0	0	1	0	1	1
928	1	67	10	12	0	0	1	0	0	0	0	1	0	1	1	1	1	1	1	1	1	1	0	0	0	1	1	1	1
929	1	77	4	31	0	1	0	0	0	0	0	1	1	1	1	0	0	1	1	1	1	1	1	1	1	1	1	1	0
930	1	72	5	13	0	0	0	0	0	0	0	0	0	0	0	0	0	1	1	1	1	1	0	0	1	0	0	0	0
931	1	88	4	21	0	1	0	0	0	0	0	0	1	0	0	0	0	1	1	1	1	1	1	0	0	1	1	1	1
932	0	54	2	27	0	1	0	0	0	0	0	1	0	0	0	1	0	1	1	1	1	1	1	0	0	1	1	1	0
933	0	56	8	6	0	0	1	0	0	0	0	0	0	0	0	0	0	1	1	1	1	0	0	0	0	0	1	1	1
934	1	67	3	6	0	0	0	0	0	1	0	1	0	1	1	1	1	1	1	1	1	1	0	0	0	1	1	1	1
935	1	68	4	16	0	0	0	0	0	0	0	1	0	0	1	0	1	1	1	1	1	1	0	1	1	1	1	1	1
936	1	54	4	12	0	0	0	0	0	0	0	1	0	1	1	1	0	1	1	1	1	1	0	0	0	1	0	0	0
937	1	67	4	27	0	1	0	0	0	0	0	0	0	0	0	0	0	1	0	1	1	1	0	0	0	1	1	1	1
938	0	51	3	10	0	0	0	0	0	1	0	1	0	0	0	0	0	1	0	0	1	1	0	0	1	1	1	1	0
939	1	64	4	13	0	0	0	0	0	0	0	0	0	0	0	0	0	1	1	1	1	0	0	0	0	1	1	1	0
940	1	67	3	11	0	0	0	0	0	0	0	1	0	0	0	0	0	1	1	1	1	0	0	0	0	0	0	0	1
941	1	82	5	12	0	0	0	0	0	0	0	0	0	0	0	0	0	1	0	1	1	1	0	0	0	0	1	1	0
942	1	71	5	28	0	0	0	0	0	0	0	1	1	1	0	0	0	1	1	1	1	0	0	0	1	1	1	1	1
943	0	82	5	19	0	0	0	0	0	0	0	1	0	0	0	0	0	0	1	1	1	0	1	0	0	0	1	0	1
944	1	73	5	15	0	0	0	0	0	0	0	1	0	0	0	0	0	1	1	1	1	0	0	0	0	1	0	0	0
945	1	83	4	10	0	0	0	0	0	0	0	0	0	0	0	0	0	1	0	1	1	0	0	0	0	0	1	1	1
946	0	71	4	18	0	1	0	0	0	1	1	1	0	0	0	1	1	0	0	1	1	0	0	0	1	0	1	0	0
947	1	36	0	16	1	0	0	1	1	1	0	1	0	1	0	0	0	0	1	1	1	1	1	0	0	1	1	1	1
948	1	59	2	19	1	0	0	1	1	1	0	1	0	1	0	0	0	0	1	1	1	1	1	1	1	1	1	1	1
949	0	54	2	7	1	0	0	0	0	0	0	0	0	0	0	0	0	0	0	1	1	0	0	0	1	0	1	1	0
950	1	58	2	23	1	0	0	1	1	1	0	1	0	1	1	0	0	0	0	1	1	1	0	0	0	1	1	1	1
951	1	75	5	30	1	0	0	0	0	0	0	1	0	1	1	0	0	1	0	1	1	0	0	1	1	1	1	1	1
952	1	63	3	21	0	0	0	0	0	1	0	1	0	1	0	1	0	0	0	1	1	0	0	1	1	0	1	1	0
953	0	75	5	11	0	1	0	1	0	0	0	0	0	0	0	1	0	0	1	1	1	0	0	1	1	1	1	1	1
954	1	50	2	20	0	0	0	1	0	1	0	1	0	1	0	0	1	1	0	1	1	0	0	0	0	0	1	1	1
955	1	61	3	20	1	0	0	1	1	1	1	1	0	1	1	0	1	1	0	1	1	0	0	1	1	0	1	1	1
956	0	69	10	8	0	0	1	0	0	0	0	0	0	0	0	1	0	0	0	1	1	0	0	0	0	1	0	1	0
957	1	64	9	12	0	0	1	0	0	1	0	1	1	1	0	0	0	0	0	1	1	0	0	0	0	1	1	1	1
958	0	53	5	3	0	0	0	0	0	1	0	0	0	0	0	1	0	1	0	1	1	0	0	0	1	1	0	0	0
959	1	56	7	29	0	1	1	0	0	1	0	1	0	0	1	1	1	0	1	1	1	1	1	1	1	1	1	1	1
960	0	24	0	8	0	0	0	0	0	1	0	1	0	0	0	1	1	0	1	1	1	0	0	0	0	1	1	1	0
961	1	67	11	24	0	0	1	0	0	1	0	1	0	0	0	0	1	0	0	1	1	0	0	0	0	1	1	1	1
962	1	28	3	14	0	0	0	0	0	0	0	0	0	0	0	0	0	0	0	0	1	0	0	0	0	1	1	1	0
963	1	74	4	12	0	0	0	0	0	1	0	0	0	0	0	1	0	0	0	1	1	0	0	1	0	1	1	1	0
964	1	50	1	26	0	0	0	1	0	1	0	1	0	1	0	0	0	0	1	1	1	0	0	1	0	1	0	1	1
965	1	59	7	16	0	1	0	0	0	0	0	0	1	0	0	0	0	0	0	1	1	1	1	1	1	0	1	1	0
966	0	71	4	16	0	1	0	0	0	1	0	0	0	0	0	1	0	0	1	1	1	1	0	1	1	1	1	1	0
967	1	59	2	27	0	0	0	1	0	0	0	1	0	1	1	0	0	0	1	1	1	0	0	0	0	1	1	1	1
968	1	52	2	10	1	0	0	1	1	0	0	1	0	1	0	0	0	1	1	1	1	0	0	0	0	1	1	1	1
969	1	59	8	16	0	0	0	0	0	0	1	1	0	1	0	0	0	0	0	1	1	0	0	1	0	1	1	1	1
970	1	55	2	18	1	0	0	1	1	1	0	1	0	1	0	0	1	0	0	1	0	0	0	0	1	1	0	0	1
971	0	54	2	13	0	0	0	0	0	1	0	1	0	1	0	0	0	1	1	1	1	0	0	0	0	1	1	1	0
972	1	47	1	17	1	0	0	0	1	0	0	1	0	1	1	0	0	0	0	1	1	0	0	0	0	1	1	1	0
973	1	77	4	9	0	0	0	0	0	1	0	0	0	0	0	0	0	1	0	1	1	0	0	0	1	0	1	1	1
974	0	41	9	20	0	0	1	0	0	0	0	1	1	1	1	1	1	1	0	1	1	0	0	0	0	1	1	1	1
975	1	39	2	22	0	0	0	1	0	1	0	1	0	1	1	0	0	1	1	1	0	0	0	0	1	1	0	0	1
976	1	59	2	20	0	1	0	0	0	1	1	1	0	1	1	0	0	1	1	1	1	0	0	0	1	1	0	0	1
977	1	66	4	16	0	0	0	0	0	0	0	0	0	0	0	0	0	0	0	1	1	1	1	0	0	1	1	1	1
978	1	65	4	18	1	0	0	0	1	0	0	1	0	0	1	0	1	0	0	1	1	1	0	1	1	1	1	1	1
979	0	33	0	8	0	1	0	0	0	0	0	0	0	0	0	0	0	1	0	1	1	1	0	0	0	0	1	1	0
980	1	55	12	11	0	0	1	0	0	0	1	0	0	0	0	1	1	1	0	1	1	1	0	1	1	1	1	1	1
981	1	50	1	7	0	0	0	0	0	0	0	0	0	0	0	0	0	0	0	1	1	1	0	1	1	1	1	1	0
982	0	65	3	24	0	1	0	0	0	0	0	0	0	0	0	0	0	0	1	1	1	1	1	0	1	1	1	1	0
983	0	71	4	29	1	0	0	0	0	1	0	1	0	0	0	0	1	1	0	1	1	1	0	1	1	0	1	1	1
984	0	33	0	6	0	1	0	0	0	0	0	0	0	0	0	1	0	0	0	1	1	0	0	1	1	1	0	0	1
985	0	49	1	4	0	0	0	0	0	0	0	0	0	0	0	0	1	0	0	0	1	1	0	0	0	1	1	1	0
986	0	63	4	8	0	1	0	0	0	0	0	0	0	0	0	1	0	0	0	1	1	1	1	0	0	1	0	1	1
987	1	50	0	15	0	0	0	0	0	0	0	0	0	0	0	1	0	0	0	1	1	1	1	0	0	1	1	1	0
988	1	52	4	22	0	0	0	0	0	0	0	0	0	0	0	0	0	1	1	0	0	0	0	0	0	1	0	0	0
989	1	70	4	13	0	0	0	0	0	0	0	1	0	1	1	0	0	0	1	1	1	0	0	0	0	0	1	1	0
990	0	41	1	19	1	0	0	0	0	1	0	0	0	0	0	0	0	1	0	1	1	0	0	1	1	1	1	1	1
991	0	74	5	13	0	0	0	0	0	0	0	0	0	0	0	0	0	1	0	1	1	1	0	0	1	0	1	1	1
992	1	66	5	19	0	1	0	0	0	1	1	1	0	1	1	0	1	1	0	1	1	1	0	0	0	1	1	1	1
993	1	22	0	4	0	0	0	0	0	0	0	0	0	0	0	0	0	0	0	0	1	0	0	0	1	0	1	1	0
994	1	59	9	9	0	0	1	0	0	1	0	0	0	0	0	0	0	1	1	0	1	1	0	1	1	0	0	0	1
995	1	55	1	12	0	0	0	0	0	1	0	0	0	0	1	0	0	0	0	1	1	0	0	0	0	1	0	1	0
996	1	53	2	5	0	0	0	0	0	1	0	0	0	0	0	0	0	1	0	1	0	0	0	0	0	1	0	0	1
997	1	77	5	13	0	0	0	0	0	1	0	0	0	0	0	0	0	1	1	0	1	0	0	0	1	0	1	1	0
998	1	56	3	10	0	0	0	0	0	1	0	0	0	0	0	0	0	0	0	1	1	0	0	0	1	0	0	1	0
999	1	65	4	11	0	0	0	0	0	1	0	0	0	0	0	0	0	0	0	1	1	0	0	0	0	1	1	0	0
1000	1	52	3	12	0	0	0	0	0	1	0	0	0	0	0	0	0	0	0	1	1	0	0	1	1	1	0	0	0
1001	1	63	3	9	0	0	0	0	0	1	0	0	0	0	1	0	0	1	1	1	1	1	1	1	1	1	1	0	0
1002	0	78	7	12	0	0	0	0	0	1	0	0	0	0	0	0	0	1	0	1	1	1	0	0	1	1	1	1	1
1003	0	59	9	14	0	0	1	0	0	0	0	0	0	0	0	0	0	0	0	1	1	1	0	1	1	1	1	1	1
1004	1	68	4	7	0	0	0	0	0	1	0	0	0	0	0	0	0	0	0	0	1	0	0	0	1	1	1	1	0
1005	1	73	4	11	0	0	0	0	0	1	0	0	0	0	1	0	0	0	0	1	0	1	0	0	0	1	0	1	0
1006	0	69	3	10	0	0	0	0	0	0	0	0	0	0	1	1	0	0	1	0	0	0	0	0	0	1	0	0	0
1007	1	59	8	6	0	0	1	0	0	0	0	0	0	0	0	0	0	0	0	1	1	0	0	1	0	0	1	1	0
1008	0	74	5	16	0	0	0	0	0	0	0	0	0	0	0	0	0	1	1	1	1	1	0	1	1	1	0	0	1
1009	1	82	4	27	0	0	0	0	0	1	0	1	0	1	1	0	0	1	0	1	1	0	0	0	0	0	0	1	0
1010	1	66	5	12	0	0	0	0	0	1	0	0	0	0	0	0	0	0	0	0	1	1	1	0	0	1	1	1	0
1011	1	83	13	15	0	0	0	0	0	1	0	0	0	0	0	0	0	1	1	1	1	1	0	1	1	1	1	1	0
1012	1	54	3	10	0	0	0	0	0	1	0	0	0	0	0	0	0	0	1	1	1	0	0	1	1	0	0	0	0
1013	1	70	3	29	0	0	0	0	0	1	0	1	0	0	1	1	0	1	1	1	1	1	1	0	0	1	1	1	1
1014	1	54	4	8	0	0	0	0	0	1	0	0	0	0	0	0	0	0	0	1	1	1	1	1	1	1	1	1	0
1015	0	65	5	12	0	0	0	0	0	1	0	0	0	0	0	0	0	0	1	0	0	0	0	1	1	1	1	1	0
1016	1	59	8	7	0	0	0	0	0	0	0	0	0	0	0	0	0	1	0	1	1	0	0	0	0	0	1	1	0
1017	1	47	2	7	0	0	0	0	0	1	0	0	0	0	0	0	0	0	0	1	1	0	0	1	1	1	1	1	0
1018	1	67	6	22	0	0	0	0	0	0	0	1	0	1	0	0	0	1	1	1	1	1	0	1	1	1	0	0	1
1019	1	70	4	22	0	0	0	0	0	0	1	0	1	0	0	1	0	1	1	1	1	1	1	0	0	1	1	1	1
1020	0	60	4	9	0	0	0	0	0	1	0	0	0	0	0	0	0	1	0	0	1	1	0	0	0	0	0	1	0
1021	1	35	0	9	0	0	0	0	0	0	0	0	0	0	0	0	0	0	0	1	1	0	0	1	1	0	1	1	0
1022	1	66	5	10	0	0	0	0	0	0	0	0	0	0	0	0	0	0	0	1	1	1	0	0	1	0	0	1	0
1023	1	37	1	22	0	0	0	0	0	0	1	1	0	1	0	0	0	0	1	1	1	1	0	1	1	1	0	0	0
1024	1	59	12	16	0	0	1	0	0	1	0	0	0	1	0	1	0	1	1	1	1	1	0	1	1	1	1	1	0
1025	1	18	0	18	0	0	0	1	0	1	0	1	0	1	1	0	1	1	0	1	0	0	0	0	0	1	0	0	1
1026	1	60	2	17	1	0	0	0	1	1	0	1	0	1	1	1	1	0	1	1	1	0	1	0	1	0	1	1	1
1027	1	72	4	15	1	0	0	0	1	0	0	0	0	0	0	0	0	1	0	1	1	1	1	0	1	0	1	1	1
1028	1	50	1	17	0	0	0	1	0	1	0	1	0	1	1	1	1	1	0	1	1	0	1	0	0	1	1	1	1
1029	1	65	4	27	0	0	0	0	0	0	0	1	0	1	1	1	1	1	1	1	1	1	0	0	0	1	0	0	0
1030	1	62	3	27	0	0	0	1	0	1	0	1	0	1	1	1	1	1	1	1	1	0	0	0	0	1	0	1	1
1031	1	63	3	20	0	0	0	0	0	0	0	1	0	1	1	1	1	1	0	0	0	0	0	0	0	1	0	0	1
1032	0	64	3	22	0	0	0	1	0	1	0	1	0	1	1	1	1	1	1	1	1	0	0	0	0	1	0	1	1
1033	0	72	23	24	0	1	1	0	0	1	1	1	0	1	0	1	0	1	1	1	1	0	0	0	0	0	0	0	1
1034	0	69	3	19	0	0	0	0	0	1	0	1	0	1	1	0	1	1	0	1	1	0	0	0	0	1	1	1	1
1035	0	73	5	22	1	0	0	0	1	1	0	1	0	1	1	1	1	1	1	1	1	0	0	0	0	1	1	1	1
1036	1	66	4	23	1	0	0	0	1	1	0	1	0	1	0	0	0	1	1	1	1	0	0	0	0	1	1	1	1
1037	1	74	8	28	0	0	0	0	0	0	0	1	1	1	1	0	1	1	0	1	1	1	1	0	0	0	1	1	1
1038	1	30	0	13	0	0	0	0	0	0	0	0	0	0	0	0	0	1	1	1	1	0	0	1	0	0	1	1	1
1039	1	53	2	15	0	0	0	0	0	0	0	0	0	0	0	0	0	0	0	1	1	1	1	0	0	1	1	1	1
1040	0	29	0	21	1	0	0	0	1	1	0	1	0	1	1	1	1	1	1	1	1	0	0	0	0	0	1	1	1
1041	1	42	1	21	1	0	0	0	1	1	0	1	0	1	1	1	1	1	1	1	1	0	0	1	1	1	0	1	1
1042	1	59	3	25	0	0	0	1	0	1	0	1	0	1	1	1	1	0	1	1	1	0	0	0	0	1	1	1	1
1043	1	48	2	17	0	0	0	1	0	1	0	1	0	1	1	1	0	1	1	1	1	1	0	0	0	1	0	0	1
1044	1	32	0	11	0	0	0	0	0	1	0	1	0	0	0	1	1	1	0	1	1	0	0	0	0	1	1	1	0
1045	1	69	4	8	0	0	0	0	0	0	0	0	0	0	0	1	0	1	1	1	1	0	0	0	0	0	1	1	1
1046	0	47	1	25	0	1	0	0	0	0	0	0	0	0	0	0	0	0	1	1	1	1	1	1	1	1	1	1	0
1047	1	65	4	23	1	1	0	0	0	1	0	1	0	1	1	1	1	1	1	1	1	0	0	0	0	1	1	1	0
1048	1	67	2	23	0	0	0	1	0	1	0	1	0	1	1	1	0	1	1	1	1	0	0	0	1	1	1	1	1
1049	0	67	6	21	0	0	0	1	0	1	0	1	0	0	1	1	0	0	1	1	1	1	0	0	0	1	1	1	0
1050	1	67	11	12	0	0	1	0	0	1	0	1	0	0	1	1	1	1	0	1	1	0	1	0	0	0	1	1	1
1051	0	40	0	11	0	0	0	0	0	0	0	0	1	0	0	1	0	1	1	1	1	1	1	0	1	0	0	1	1
1052	1	19	0	22	1	0	0	0	1	0	0	0	0	0	1	0	0	1	0	1	1	0	1	1	1	1	1	1	1
1053	1	57	9	14	0	0	0	0	0	0	1	1	0	1	1	0	1	1	1	1	1	0	0	0	0	1	1	1	1
1054	1	73	10	10	0	0	1	0	0	1	0	0	0	0	0	1	0	1	0	1	1	1	0	0	1	1	1	1	1
1055	0	26	1	6	0	0	0	0	0	0	0	0	0	0	0	0	0	0	0	1	1	0	0	0	1	1	1	1	1
1056	1	54	3	11	0	0	0	0	0	0	0	0	0	0	0	1	0	1	0	1	1	0	0	0	0	1	0	0	0
1057	1	22	0	3	0	0	0	0	0	0	0	0	1	0	0	1	0	1	0	1	0	0	0	0	0	1	0	0	0
1058	1	21	0	10	0	0	0	0	0	0	0	0	1	0	0	1	0	1	1	1	1	1	1	0	1	0	0	0	0
1059	1	39	0	21	0	0	0	1	0	1	0	1	0	1	1	1	1	1	1	1	1	0	0	0	0	1	1	1	1
1060	1	19	1	33	0	1	0	0	0	0	0	1	0	1	0	1	0	1	0	1	1	1	1	0	0	0	1	1	0
1061	0	21	1	11	0	1	0	0	0	0	0	0	0	0	0	0	0	1	0	1	1	1	0	0	0	1	0	0	0
1062	0	64	4	23	0	0	0	1	0	1	0	1	0	0	1	0	1	1	1	0	1	0	0	1	0	1	0	0	1
1063	1	56	3	29	0	0	0	1	0	1	0	0	1	0	0	1	0	1	1	1	1	0	0	0	0	0	1	1	1
1064	0	60	4	13	0	0	0	0	0	1	0	1	0	0	1	1	1	1	1	1	0	0	0	0	0	0	0	1	1
1065	0	57	2	6	0	0	0	1	0	1	0	1	0	1	1	1	1	1	0	1	1	0	0	0	0	0	0	0	1
1066	0	63	7	10	0	0	0	0	0	0	0	1	0	1	1	0	0	1	1	1	1	1	0	1	1	1	1	1	1
1067	1	34	0	20	1	0	0	0	1	1	0	1	0	1	1	1	0	1	1	1	1	0	0	0	1	1	1	1	1
1068	0	27	0	16	0	0	0	0	0	1	0	1	0	0	1	1	1	1	0	1	1	0	0	0	0	1	1	1	0
1069	1	54	2	20	0	0	0	1	0	1	0	1	0	1	1	0	1	1	1	1	1	0	0	0	0	1	1	1	1
1070	0	25	0	12	0	0	0	0	0	0	0	1	0	1	0	0	0	0	1	1	1	0	0	0	1	1	0	0	0
1071	1	41	1	21	0	0	0	0	1	1	1	1	0	1	1	1	1	1	1	1	1	0	0	1	1	1	1	1	1
1072	1	63	10	10	0	0	0	0	0	1	0	1	0	0	1	1	1	1	0	1	1	1	1	0	0	1	1	0	1
1073	0	26	1	5	0	0	0	0	0	1	0	1	0	0	1	0	1	1	1	0	1	1	0	0	0	0	0	1	0
1074	1	70	3	24	0	0	0	1	0	1	0	1	0	1	1	1	1	0	0	1	1	0	0	0	0	0	0	1	1
1075	0	34	0	5	0	0	0	0	0	0	0	0	0	0	0	1	0	0	0	1	1	0	0	1	1	1	0	0	0
1076	0	66	4	10	0	0	0	0	0	1	0	0	0	0	0	0	0	0	0	1	1	0	0	0	1	0	0	1	0
1077	1	83	6	20	0	0	0	0	0	1	0	0	0	0	0	0	0	1	0	1	0	1	1	1	1	1	1	1	1
1078	1	61	3	9	0	0	0	0	0	1	0	0	0	0	0	0	0	0	0	1	1	0	1	0	0	1	0	0	0
1079	1	56	2	12	0	0	0	0	0	1	0	0	0	0	0	0	0	1	0	1	1	0	0	0	0	0	1	0	0
1080	1	23	0	26	0	0	0	0	1	1	0	1	0	1	1	1	0	1	1	1	1	1	0	0	1	0	1	1	1
1081	1	69	10	14	0	0	1	0	0	0	0	0	0	0	0	0	0	1	1	0	0	0	1	0	0	1	0	0	0
1082	1	55	2	10	0	0	0	0	0	1	0	0	0	0	1	0	0	0	0	0	1	1	0	0	0	1	0	0	0
1083	1	26	0	21	1	0	0	0	1	1	0	1	0	1	1	1	1	0	1	1	0	0	0	0	1	1	0	0	1
1084	1	68	3	12	0	0	0	0	0	1	0	0	0	0	0	0	0	1	0	1	1	0	0	1	1	1	1	1	0
1085	1	60	5	30	0	0	0	0	0	0	0	0	1	1	0	1	0	1	0	1	0	1	1	0	1	1	1	1	1
1086	1	60	3	19	0	0	0	0	0	1	0	1	0	1	1	0	0	1	1	0	0	0	1	0	0	0	0	0	1
1087	0	52	5	10	0	0	0	0	0	0	0	0	0	0	0	0	0	1	1	1	0	0	0	0	1	1	0	1	0
1088	0	76	5	21	0	0	0	0	0	1	0	0	0	0	0	0	0	1	0	0	1	0	0	0	1	1	1	1	1
1089	0	74	5	10	0	0	0	0	0	1	0	0	0	0	0	0	0	1	1	1	1	1	0	1	0	1	1	1	1
1090	0	70	4	24	0	0	0	0	0	0	0	1	0	0	0	0	0	1	1	1	1	1	0	1	1	1	1	1	1
1091	1	55	3	2	0	0	0	0	0	1	0	0	0	0	0	0	0	1	0	1	1	0	0	0	1	1	1	1	0
1092	1	54	3	16	0	0	0	0	0	1	0	0	0	0	0	0	0	1	0	1	1	1	1	0	1	1	1	1	0
1093	1	72	6	35	0	0	0	0	0	1	0	1	0	1	0	0	1	1	1	1	1	1	1	1	1	1	1	1	1
1094	0	71	6	17	0	0	0	0	0	0	0	0	0	0	0	0	0	0	0	1	1	1	1	0	0	0	1	1	1
1095	1	47	2	0	0	0	0	0	0	1	0	0	0	0	0	0	0	0	1	0	0	0	0	0	1	1	0	0	0
1096	0	82	4	11	0	0	0	0	0	1	0	0	0	0	0	0	0	0	0	1	1	0	0	1	1	0	1	1	0
1097	0	81	4	13	0	0	0	0	0	1	0	0	0	0	0	0	0	0	0	1	1	1	0	0	0	0	0	0	0
1098	1	71	5	22	0	0	0	0	0	0	0	1	1	1	0	0	0	1	0	1	1	0	1	1	1	1	1	1	1
1099	1	67	4	11	0	0	0	0	0	0	0	0	0	0	0	0	0	1	1	1	1	1	0	0	0	1	0	0	1
1100	1	67	3	11	0	0	0	0	0	1	0	0	0	0	0	0	0	0	0	1	1	0	1	0	0	1	1	1	0
1101	1	57	13	15	0	0	1	1	0	0	0	0	0	0	0	0	0	0	1	0	1	1	1	0	0	1	1	1	1
1102	1	56	2	9	0	0	0	0	0	0	0	0	0	0	0	0	0	1	0	1	1	0	0	0	1	1	0	0	0
1103	1	66	4	7	0	0	0	0	0	0	0	0	0	0	0	0	0	0	0	0	1	1	0	0	0	1	1	0	0
1104	1	69	10	16	0	0	0	0	0	1	0	0	0	0	0	0	0	1	1	1	0	1	0	1	1	1	1	1	0
1105	1	56	2	6	0	0	0	0	0	0	0	0	0	0	1	0	0	1	0	1	1	0	0	0	0	1	1	1	0
1106	1	43	3	10	0	0	0	0	0	0	0	0	1	0	0	0	0	1	1	1	1	1	1	0	1	1	1	1	0
1107	1	72	4	12	0	0	0	0	0	1	0	0	0	0	0	0	0	1	0	1	1	1	1	0	1	1	0	0	0
1108	0	69	4	14	0	0	0	0	0	0	0	0	0	0	0	0	0	1	0	1	1	1	1	1	1	1	0	1	1
1109	1	47	1	9	0	0	0	0	0	1	0	0	0	0	0	0	0	0	0	0	1	0	0	1	1	1	1	1	0
1110	0	66	7	18	0	0	0	0	0	0	0	0	1	0	0	0	0	1	0	1	1	1	1	0	0	1	1	1	1
1111	1	60	2	11	0	0	0	0	0	0	0	0	0	0	1	0	0	0	0	1	1	1	1	0	0	0	1	1	0
1112	1	41	1	14	0	0	0	0	0	1	0	0	0	0	0	0	0	0	0	1	0	0	0	1	1	1	0	0	0
1113	1	64	3	8	0	0	0	0	0	0	0	0	0	0	0	0	0	0	1	0	0	0	0	0	0	1	0	0	0
1114	1	64	4	8	0	0	0	0	0	0	0	0	0	0	0	0	0	0	0	0	1	0	0	0	0	0	0	0	0
1115	1	35	0	1	0	0	0	0	0	1	0	0	0	0	0	0	0	0	1	0	1	0	0	0	1	1	0	0	0
1116	0	77	4	8	0	0	0	0	0	0	0	0	0	0	0	0	0	1	0	1	1	0	0	1	1	0	1	1	1
1117	0	67	4	16	0	0	0	0	0	0	0	0	0	0	0	0	0	1	0	0	0	1	0	0	0	0	1	1	0
1118	1	65	9	12	0	0	1	0	0	0	0	0	0	0	0	0	0	1	0	1	1	0	0	0	0	1	1	1	0
1119	1	75	4	17	0	0	0	0	0	0	0	0	0	0	0	0	0	0	0	0	1	0	0	0	0	0	0	0	0
1120	1	75	5	10	0	0	0	0	0	0	0	0	0	0	0	0	0	0	0	0	1	1	0	0	1	0	1	1	0
1121	0	63	4	23	0	0	0	0	0	0	1	0	1	0	0	0	0	1	1	1	1	1	1	1	1	1	1	1	1
1122	0	76	4	11	0	0	0	0	0	0	0	0	0	0	0	0	0	0	1	1	1	0	1	0	0	1	0	0	0
1123	0	89	4	13	1	0	0	0	0	0	1	0	0	1	0	1	0	0	0	1	1	1	0	0	0	1	1	1	1
1124	1	48	1	11	0	0	0	0	0	1	0	0	0	0	0	0	0	1	0	1	0	0	0	1	1	1	0	0	0
1125	1	31	0	9	0	0	0	0	0	0	0	0	0	0	0	0	0	1	0	1	0	0	0	1	0	1	0	0	0
1126	1	73	5	15	0	0	0	0	0	1	0	1	0	1	0	1	1	0	0	1	1	1	1	0	0	0	1	1	1
1127	1	61	3	7	0	0	0	0	0	1	0	0	0	0	1	0	0	1	1	1	0	1	0	0	0	1	1	1	1
1128	1	57	3	5	0	0	0	0	0	0	0	0	0	0	0	0	0	0	0	1	1	0	0	0	0	0	0	0	1
1129	1	79	5	17	0	0	0	0	0	0	0	0	1	0	0	0	0	1	1	1	1	1	1	0	0	0	1	1	1
1130	1	57	3	8	0	0	0	0	0	0	0	0	0	0	0	0	0	0	0	1	1	1	1	0	0	0	1	1	0
1131	1	69	4	11	0	0	0	0	0	0	0	0	0	0	0	0	0	0	0	1	1	1	1	0	0	1	0	0	0
1132	1	59	1	12	0	0	0	0	0	0	0	0	0	0	0	0	0	1	1	0	0	1	1	1	1	1	0	0	0
1133	1	77	10	10	0	0	1	1	0	0	0	0	0	0	0	0	0	1	0	1	1	0	0	0	0	0	0	0	0
1134	1	71	5	10	0	0	0	0	0	0	0	0	0	0	0	0	0	0	0	1	1	0	0	0	0	0	1	1	0
1135	0	78	4	27	0	0	0	1	0	1	0	1	0	1	0	0	0	1	1	0	0	1	0	0	0	1	0	0	1
1136	0	85	10	25	0	0	1	0	0	0	0	1	0	0	0	0	1	1	1	0	1	1	0	1	1	1	0	0	1
1137	0	57	2	15	1	0	0	0	1	0	0	0	0	0	0	0	0	1	1	1	0	0	0	1	1	1	1	1	1
1138	1	80	5	18	0	0	0	0	0	1	0	0	0	0	0	0	0	1	1	1	1	1	1	1	1	1	1	1	1
1139	1	71	5	31	0	0	0	0	0	0	0	1	0	1	1	0	0	1	1	1	1	0	1	0	0	1	1	1	1
1140	1	87	4	21	0	0	0	0	0	1	0	1	0	1	1	1	0	0	0	1	1	1	0	0	0	0	1	0	1
1141	1	28	0	6	0	0	0	0	0	0	0	0	0	1	0	0	0	0	0	1	1	0	0	1	1	0	0	0	1
1142	1	40	0	13	0	0	0	0	0	0	0	0	0	0	0	0	0	1	0	1	1	1	0	0	0	0	0	0	0
1143	1	53	2	13	0	1	0	0	0	0	0	0	0	0	0	0	0	0	0	1	1	0	0	1	1	1	1	1	0
1144	1	72	11	18	0	0	1	0	0	1	0	0	0	0	1	1	1	1	1	0	1	0	0	0	1	0	1	1	1
1145	1	81	4	15	1	0	0	0	0	0	0	0	0	0	0	0	0	1	0	1	1	1	0	0	1	1	1	1	1
1146	0	79	8	16	0	0	0	0	0	0	0	1	0	0	1	0	1	1	1	1	1	0	0	0	1	1	1	1	1
1147	0	69	3	25	0	1	0	0	0	0	0	0	0	0	0	0	0	1	0	1	0	1	0	0	1	1	0	1	1
1148	1	50	1	18	0	0	0	0	0	1	0	0	0	0	0	0	0	1	1	1	1	0	1	0	0	1	1	1	1
1149	0	80	5	19	0	0	0	0	0	0	0	0	0	0	0	0	0	1	0	1	1	1	0	1	1	1	0	0	0
1150	1	44	1	24	0	0	0	1	0	1	0	1	0	1	1	0	1	0	0	1	0	0	0	0	0	1	0	0	1
1151	0	40	1	15	0	0	0	0	0	0	0	0	0	1	0	0	0	1	0	1	1	0	0	1	1	0	0	1	1
1152	0	49	2	14	0	0	0	0	0	0	0	0	0	0	0	0	0	1	0	1	0	0	0	0	0	1	0	0	0
1153	1	65	5	28	0	0	0	0	0	0	0	1	0	1	1	0	0	0	1	0	1	1	0	0	1	1	1	1	1
1154	1	52	1	21	0	0	0	1	0	1	0	1	0	1	1	0	1	1	0	0	1	0	0	0	0	0	1	1	1
1155	1	61	5	14	0	0	0	0	0	0	0	0	0	0	0	0	0	1	0	1	1	1	0	0	1	1	1	1	1
1156	1	56	6	17	0	1	1	0	0	0	0	1	0	1	1	1	1	1	1	1	1	1	1	0	1	1	1	1	1
1157	0	44	1	3	0	0	0	0	0	0	0	1	0	1	1	0	1	1	1	1	1	1	0	0	0	1	1	0	0
1158	1	45	2	6	0	0	0	0	0	0	0	0	0	0	0	0	0	1	0	0	1	0	0	0	0	0	1	1	0
1159	0	31	0	15	0	1	0	0	0	0	0	0	0	0	0	0	0	1	0	1	1	0	0	0	0	1	0	0	0
1160	1	77	5	12	0	0	0	0	0	0	0	0	0	0	0	0	0	1	0	0	1	1	0	0	0	0	1	1	1
1161	1	65	3	22	0	0	0	1	0	1	0	1	0	1	1	0	0	1	0	1	0	0	0	0	0	0	0	0	1
1162	0	68	4	20	0	1	0	0	0	0	1	0	1	0	0	1	0	1	1	1	1	1	1	1	1	1	1	1	1
1163	0	37	6	11	0	0	0	0	0	0	0	1	0	0	0	0	0	0	1	0	1	0	0	0	0	1	0	0	1
1164	1	73	5	11	0	1	0	0	0	0	1	0	1	0	0	1	0	1	0	1	1	1	1	0	0	1	1	1	1
1165	0	31	1	19	0	0	0	0	0	0	0	1	0	0	1	0	1	1	1	1	1	1	0	1	1	1	1	1	0
1166	1	61	4	5	0	0	0	0	0	1	0	0	0	0	0	0	0	0	0	1	1	1	0	0	0	1	1	1	0
1167	1	64	10	8	0	0	1	0	0	0	0	0	0	0	0	0	1	1	1	0	1	0	0	0	0	0	1	1	1
1168	0	69	3	19	0	0	0	0	0	0	0	0	0	0	0	0	0	1	0	1	1	0	0	0	0	0	1	1	0
1169	0	60	5	20	0	0	0	0	0	0	0	0	0	0	0	0	0	1	0	1	1	1	1	0	0	0	1	1	1
1170	1	67	3	27	1	0	0	0	1	1	0	1	0	1	1	1	0	1	1	1	1	0	0	0	0	0	1	1	1
1171	0	60	4	21	0	0	0	0	0	0	0	1	1	1	1	0	0	1	1	1	1	1	1	0	0	1	1	1	1
1172	1	82	10	10	0	0	1	0	0	1	0	1	0	1	1	0	1	1	1	1	1	1	0	0	0	0	1	1	0
1173	1	87	5	10	0	0	0	0	0	1	0	0	0	0	0	1	0	1	1	1	1	1	0	0	0	1	1	1	1
1174	0	77	6	18	0	0	0	0	0	0	0	0	0	0	0	0	0	1	1	0	1	0	1	0	0	1	1	1	1
1175	0	55	1	9	0	0	0	0	0	0	0	0	0	0	0	1	0	1	1	1	1	0	0	0	0	0	1	1	1
1176	0	70	4	16	0	1	0	0	0	0	0	0	0	0	0	0	0	1	1	1	1	1	0	0	0	1	1	0	0
