# Supplementary material for: Development and validation of early prediction models for new-onset functional impairment in patients after being transferred from the ICU
Source: Sci Rep. 2024 May 24;14:11902. doi: 10.1038/s41598-024-62447-8 (PMC11126674; doi:10.1038/s41598-024-62447-8)
Supplement: Supplementary file 3 — Supplementary Information 3. [file 41598_2024_62447_MOESM3_ESM.csv]

	GENDER	AGE	CCI	APACHEⅡ	FRACTURE	SEPSIS	CANCER	CEREBROVASCULAR_DISEASE	HEAD_INJURY	OPERATION	DELIRIUM	MECHANICAL_VENTILATION	CRRT	BENZODIAZEPINES	OPIOIDS	DEXMEDETOMIDINE	PROPOFOL	PH_ABNORMAL	LACTIC	CRP	ALBUMIN_ABNORMAL	BUN_ABNORMAL	CREATININE_ABNORMAL	ALT_ABNORMAL	AST_ABNORMAL	LEUCOCYTE_ABNORMAL	RBC_ABNORMAL	HEMOGLOBIN_ABNORMAL	ADL
1	1	68	3	25	0	0	0	1	0	1	1	1	0	0	0	1	1	0	1	1	1	0	0	0	0	1	1	0	1
2	1	59	2	17	0	0	0	1	0	1	0	0	0	0	0	0	0	1	0	1	1	0	0	0	0	1	1	0	1
3	0	69	9	12	0	0	0	0	0	1	0	0	0	0	0	0	0	0	0	0	1	1	0	0	0	1	1	1	1
4	1	49	1	20	0	0	0	1	0	1	0	1	0	0	0	1	1	1	0	1	1	0	0	0	1	1	1	1	1
5	1	27	0	21	1	0	0	0	0	0	1	1	0	1	0	0	0	1	1	1	1	0	0	1	1	1	1	1	1
6	1	43	1	12	0	0	0	1	0	1	1	1	0	0	0	1	0	1	1	1	1	0	0	0	1	1	1	1	1
7	1	62	3	13	0	0	0	0	0	0	1	0	0	0	0	0	0	1	0	1	1	0	0	1	1	1	0	0	1
8	1	74	5	10	0	0	0	1	0	1	1	1	0	0	0	1	1	0	0	1	0	0	0	0	0	1	1	1	1
9	1	76	5	12	0	0	0	0	0	1	0	1	0	0	0	1	0	1	1	1	1	0	0	0	1	0	1	1	1
10	0	73	4	28	0	0	0	1	0	1	0	1	0	0	0	1	0	1	0	1	0	0	0	0	0	1	0	1	1
11	1	54	2	28	0	0	0	0	0	1	0	1	0	1	0	0	1	0	0	1	1	0	0	0	0	0	1	1	1
12	1	60	3	21	0	0	0	1	0	1	1	1	0	1	0	0	0	0	0	0	1	0	0	0	0	1	1	1	1
13	0	71	11	21	0	0	1	0	0	1	0	1	0	0	1	0	0	1	0	1	1	1	0	0	0	1	1	1	1
14	0	71	5	10	0	1	0	0	0	0	0	0	0	0	0	1	0	1	1	1	1	1	0	0	0	1	1	1	1
15	1	24	0	7	0	0	0	0	0	0	0	0	0	0	0	0	0	1	1	0	1	0	0	0	1	0	1	1	0
16	1	57	2	10	0	0	0	0	0	0	0	0	0	0	0	1	0	1	0	1	1	1	0	0	1	1	1	1	0
17	1	43	2	19	1	0	0	0	1	1	0	0	0	0	0	0	0	1	0	1	0	0	0	0	0	1	1	1	1
18	1	50	1	6	0	0	0	0	0	1	0	0	0	0	0	0	0	0	0	1	0	0	0	0	1	0	0	0	0
19	1	54	3	7	0	0	0	0	0	1	0	0	0	0	0	0	0	0	0	0	1	0	0	0	0	0	0	0	0
20	0	55	2	8	0	0	0	0	0	1	0	0	0	0	0	0	0	1	0	1	1	1	0	1	0	0	1	1	0
21	1	59	3	6	0	0	0	0	0	1	0	0	0	0	0	0	0	0	0	0	1	1	0	0	1	0	0	0	0
22	0	36	2	6	0	0	0	0	0	0	0	0	0	0	0	0	0	0	0	0	1	0	0	0	0	0	0	0	0
23	1	74	5	14	0	0	0	0	0	1	0	0	0	0	0	0	0	0	0	1	1	0	0	0	1	0	0	0	0
24	0	36	1	15	1	0	0	0	0	1	0	0	0	0	0	0	0	1	1	1	1	0	1	1	1	1	1	1	1
25	1	81	5	18	0	0	0	0	0	1	0	0	0	0	0	0	0	0	0	1	1	0	0	0	0	0	0	0	1
26	1	63	3	10	0	0	0	0	0	1	0	0	0	0	0	0	0	0	0	1	1	0	0	1	1	1	1	0	0
27	1	78	4	15	0	0	0	0	0	1	0	0	0	1	0	1	1	0	0	1	1	1	0	0	1	0	1	1	0
28	1	66	4	16	0	0	0	0	0	1	0	0	0	0	0	0	0	0	0	1	1	1	1	1	1	1	0	0	1
29	1	51	2	10	0	0	0	0	0	1	0	0	0	0	0	0	0	0	0	0	0	0	0	0	1	1	0	0	0
30	1	31	0	7	0	0	0	0	0	1	0	0	0	0	0	0	0	0	0	0	0	0	0	0	1	0	0	0	0
31	1	55	2	8	0	0	0	0	0	1	0	0	0	0	0	0	0	0	0	1	0	0	0	0	1	1	0	0	0
32	1	63	3	6	0	0	0	0	0	1	0	0	0	0	0	0	0	0	0	1	1	0	0	1	1	0	1	1	0
33	1	59	2	7	0	0	0	0	0	1	0	0	0	0	0	0	0	0	0	1	1	0	0	0	1	0	1	0	0
34	1	37	0	9	0	0	0	0	0	1	0	0	0	0	0	0	0	0	0	0	0	0	0	0	1	0	0	0	0
35	0	47	1	8	0	0	0	0	0	1	0	0	0	0	0	0	0	1	0	1	0	0	0	0	1	1	0	1	0
36	1	61	12	6	0	0	0	0	0	1	0	0	0	0	0	0	0	1	0	1	1	0	0	1	1	1	1	1	0
37	0	70	5	18	0	0	0	0	0	1	0	0	1	1	0	0	0	0	1	1	1	1	1	0	1	1	1	1	0
38	1	52	2	11	0	0	0	0	0	1	0	0	0	0	0	0	0	0	0	0	1	0	0	0	0	1	0	0	0
39	1	72	5	11	0	0	0	0	0	0	0	0	0	0	0	0	0	0	0	1	1	0	0	0	0	0	1	1	0
40	1	53	2	10	0	0	0	0	0	0	0	0	0	0	0	0	0	1	1	1	1	1	0	1	1	0	1	1	0
41	1	59	2	13	0	0	0	0	0	1	0	0	0	0	0	0	0	0	0	1	1	0	0	0	1	1	0	0	0
42	1	50	5	15	0	1	0	0	0	1	0	0	0	0	0	0	0	1	1	1	1	0	0	1	1	0	1	0	1
43	1	73	4	20	0	0	0	0	0	1	0	0	0	0	0	0	0	1	1	1	1	1	1	0	0	1	0	0	1
44	0	70	16	7	0	0	1	0	0	1	0	1	0	0	1	0	1	0	1	1	1	0	0	0	0	1	0	1	1
45	0	59	2	20	1	0	0	0	1	1	0	1	0	1	1	0	0	0	1	1	1	0	0	0	0	1	1	1	1
46	0	66	3	18	0	0	0	0	0	1	0	0	0	0	0	0	0	1	0	1	1	0	0	0	1	1	1	1	0
47	1	42	2	12	0	0	0	1	0	1	0	1	0	0	1	0	1	1	1	0	0	0	0	0	0	0	1	1	1
48	1	23	0	20	1	0	0	0	1	1	0	1	0	1	0	0	0	0	1	1	1	0	0	0	0	1	1	0	1
49	1	22	0	3	0	0	0	0	0	1	0	0	0	0	0	1	0	1	0	1	1	0	0	1	1	1	1	1	0
50	1	72	4	25	1	0	0	0	1	1	0	1	0	1	1	0	0	1	0	1	1	0	0	0	0	0	1	1	1
51	1	45	1	20	0	0	0	1	0	1	0	1	0	1	1	0	0	0	0	1	1	1	0	0	0	1	1	0	1
52	0	56	9	11	0	0	1	0	0	1	0	1	0	0	0	0	0	1	0	1	1	0	0	0	0	1	1	1	1
53	0	73	4	18	1	0	0	0	1	1	0	0	0	0	0	0	0	1	1	1	1	0	0	1	1	1	1	1	1
54	1	55	2	3	0	0	0	0	0	1	0	0	0	0	0	0	0	1	0	1	1	0	0	0	0	0	0	0	0
55	0	58	2	9	1	0	0	0	0	1	0	0	0	0	0	0	0	1	0	1	1	0	0	1	1	1	1	1	1
56	1	38	1	9	0	0	0	0	0	0	0	0	1	0	0	1	0	1	0	1	1	0	0	0	0	1	1	1	0
57	1	57	3	17	0	0	0	0	0	0	1	1	0	1	1	0	1	1	1	0	0	1	0	0	0	1	0	0	0
58	1	40	0	19	1	0	0	1	1	1	0	1	0	1	1	0	0	1	1	1	1	0	0	0	0	1	1	1	1
59	0	77	6	23	0	1	0	0	0	1	0	1	0	0	0	0	0	1	1	1	1	0	1	0	1	1	1	1	1
60	1	63	10	8	0	0	1	0	0	0	0	0	0	0	0	1	0	1	1	1	1	0	0	0	1	0	1	1	1
61	1	78	4	10	0	0	0	0	0	0	0	0	0	0	0	0	0	0	0	1	1	1	0	0	1	0	1	1	0
62	1	58	4	11	0	0	0	0	0	1	0	0	0	0	0	0	0	1	0	1	1	0	0	1	1	1	1	1	0
63	1	69	3	13	0	0	0	0	0	0	0	0	0	0	0	0	0	0	0	0	1	1	0	1	1	0	1	1	0
64	0	52	2	19	1	0	0	0	1	1	0	1	0	0	1	1	0	1	1	1	1	0	0	0	0	1	1	1	1
65	0	44	1	21	1	0	0	0	0	0	0	1	0	0	0	1	0	1	1	1	1	0	0	1	1	1	1	1	1
66	0	66	4	14	0	0	0	0	0	1	0	0	0	0	0	0	0	1	1	0	1	0	0	0	0	0	1	1	0
67	1	83	10	10	0	0	1	0	0	0	0	0	0	0	0	0	0	1	1	1	1	0	0	0	0	0	1	1	1
68	0	74	4	21	0	1	0	0	0	0	0	1	0	1	1	0	1	1	1	1	1	0	1	0	1	1	1	0	1
69	1	66	7	15	0	0	0	0	0	0	1	1	0	0	0	0	0	0	1	0	1	1	0	0	0	0	0	0	1
70	1	67	4	17	1	0	0	0	0	0	1	0	0	0	0	1	0	1	1	1	1	1	0	0	0	1	1	1	1
71	1	42	4	6	0	0	0	0	0	1	0	0	0	0	0	0	0	0	1	1	1	0	0	1	1	1	1	1	0
72	1	63	4	18	0	0	0	0	0	0	0	0	0	0	0	0	0	1	1	0	0	0	0	1	1	1	1	1	0
73	0	55	5	15	0	0	0	0	0	0	0	0	0	0	0	0	0	1	0	1	1	0	1	1	1	0	1	1	1
74	0	47	2	16	0	0	0	0	0	0	0	0	0	0	0	0	0	1	1	1	1	0	0	1	1	1	1	1	1
75	0	50	1	6	0	0	0	0	0	0	0	0	0	0	0	0	0	1	1	1	1	1	0	0	0	0	1	0	1
76	0	25	3	8	0	0	0	0	0	0	0	0	0	1	0	0	0	1	1	1	1	1	0	1	1	1	1	0	1
77	0	56	2	29	0	0	0	0	0	1	0	1	0	1	1	1	1	1	0	1	1	0	0	0	0	0	0	1	1
78	0	71	4	26	1	0	0	0	1	1	0	1	0	0	1	1	0	1	0	1	0	0	0	0	0	1	0	0	1
79	1	59	2	19	0	0	0	0	1	1	0	1	0	0	1	1	1	1	0	1	1	0	0	0	0	1	1	1	1
80	1	68	3	12	0	0	0	0	0	0	0	0	0	0	0	0	0	1	0	1	1	0	0	0	0	0	1	1	0
81	1	43	1	20	0	0	0	1	0	1	0	1	0	1	1	1	0	1	1	1	1	0	0	0	0	1	1	1	1
82	1	65	3	8	0	0	0	1	0	0	0	0	0	0	0	0	0	0	0	0	0	0	0	0	0	0	0	0	0
83	1	30	1	10	0	0	0	0	0	0	0	0	1	0	0	0	0	1	1	1	1	1	0	0	0	1	0	0	0
84	0	58	2	22	0	0	0	1	0	1	0	1	0	0	1	1	1	1	1	1	1	0	0	0	0	1	0	0	1
85	0	50	1	21	0	0	0	1	0	1	0	1	0	0	1	1	0	1	1	1	1	0	0	0	0	1	0	0	1
86	0	71	4	24	0	0	0	1	0	1	0	1	0	0	1	1	0	1	0	1	1	0	0	0	0	0	0	0	1
87	0	59	2	23	0	0	0	1	0	1	0	1	0	1	1	1	1	1	1	1	0	0	0	0	0	1	1	1	1
88	1	65	5	28	0	0	0	1	0	1	0	1	0	0	0	1	0	1	1	1	1	1	0	0	0	0	1	1	1
89	1	39	1	25	0	0	0	1	0	1	0	1	0	0	0	1	0	0	1	1	1	0	0	1	1	1	0	0	1
90	0	73	5	19	0	0	0	1	0	1	0	1	0	0	0	1	0	0	0	0	1	0	0	1	0	0	1	1	0
91	1	57	5	27	0	0	0	1	0	1	0	1	0	1	0	0	0	1	0	1	1	1	1	0	0	0	1	1	1
92	0	71	6	11	0	0	0	1	0	1	0	0	0	0	0	0	0	0	0	1	1	0	0	0	1	0	1	1	1
93	0	70	4	31	0	0	0	1	1	1	0	1	0	0	0	1	0	0	1	1	1	0	0	0	0	1	1	1	1
94	0	81	6	27	0	0	0	1	0	0	0	0	0	0	0	0	0	0	0	1	1	0	0	0	0	0	0	0	1
95	1	34	0	8	0	0	0	0	0	0	0	0	0	0	0	0	0	1	1	1	1	0	0	1	1	0	0	0	0
96	1	64	3	13	0	0	0	0	0	0	0	0	0	0	1	1	0	0	0	1	1	1	1	0	1	0	1	1	0
97	0	58	3	16	0	0	0	0	0	1	0	1	0	0	1	0	1	1	1	1	1	1	0	1	1	1	0	0	1
98	1	60	3	12	0	0	0	0	0	1	0	0	0	0	0	0	0	1	1	1	1	0	0	0	1	0	1	0	0
99	0	65	4	12	0	0	0	0	0	1	0	0	0	0	0	0	0	1	0	0	1	0	0	0	1	1	1	1	0
100	1	73	5	20	0	0	0	0	0	0	0	0	0	0	0	0	0	0	1	0	0	0	0	0	0	0	0	0	1
101	1	68	4	11	0	0	0	0	0	1	0	0	0	0	0	0	0	0	1	0	1	0	0	0	1	0	1	1	0
102	1	77	4	29	0	0	0	0	0	0	0	1	0	1	0	0	0	0	0	1	1	1	1	0	0	0	1	1	0
103	1	75	5	15	0	0	0	0	0	0	0	1	0	1	0	0	1	1	1	1	1	0	0	0	0	1	0	1	1
104	0	39	0	12	0	0	0	0	0	1	0	0	0	0	1	0	0	1	1	1	1	0	0	0	0	1	0	0	0
105	1	70	5	26	0	0	0	0	0	0	0	1	0	1	0	0	0	1	0	1	1	0	1	0	1	0	1	1	0
106	1	73	6	22	0	0	0	0	0	0	0	0	0	0	0	0	0	1	0	1	1	1	1	0	0	0	1	1	0
107	1	47	2	15	0	0	0	0	0	1	0	0	0	0	0	0	0	0	0	0	0	0	0	0	1	1	0	0	0
108	1	32	0	6	0	0	0	0	0	0	0	0	0	0	1	0	0	1	1	1	0	0	0	0	0	1	0	0	0
109	1	36	1	5	0	0	0	0	0	1	0	0	0	0	0	0	0	0	0	1	0	0	0	0	0	1	0	0	0
110	0	75	5	20	0	0	0	0	0	0	0	0	0	0	0	0	0	1	0	1	1	0	0	1	1	0	0	0	0
111	1	60	4	8	0	0	0	0	0	1	0	0	0	0	0	0	0	0	1	1	1	0	0	0	1	1	0	0	0
112	0	77	5	22	0	0	0	0	0	0	0	0	0	0	0	0	0	1	0	1	1	1	1	0	0	1	0	0	0
113	1	52	3	7	0	0	0	0	0	0	0	0	0	0	0	0	0	0	0	1	1	0	0	0	1	1	0	0	0
114	1	72	5	9	0	0	0	0	0	1	1	1	0	0	1	1	0	1	1	1	1	1	0	0	0	1	1	0	1
115	0	32	0	23	0	0	0	0	0	1	0	1	0	1	1	1	1	1	0	1	1	0	0	0	0	1	0	0	1
116	0	71	5	13	0	0	0	0	0	1	0	0	0	0	0	0	0	0	1	1	1	1	1	1	1	1	0	1	0
117	1	67	5	16	0	0	0	0	0	1	0	0	0	0	0	0	0	0	1	1	1	1	1	0	1	1	1	1	0
118	0	72	5	21	0	0	0	1	1	1	0	1	0	1	1	1	0	1	0	1	1	0	0	0	0	1	1	1	1
119	0	68	10	13	0	0	1	0	0	0	0	0	0	0	0	0	0	0	0	1	1	0	0	0	0	0	1	1	0
120	1	73	11	5	0	0	1	0	0	1	1	1	0	1	1	1	0	1	0	1	1	0	0	1	1	0	1	1	1
121	1	24	1	15	0	1	0	0	0	1	0	0	0	0	1	1	0	0	0	1	1	0	0	0	0	0	0	0	1
122	1	70	4	20	0	0	0	0	0	0	0	1	1	1	1	0	0	1	0	1	1	1	1	0	0	1	1	1	1
123	0	29	0	16	0	0	0	0	0	0	0	0	0	0	0	0	0	1	0	1	1	1	0	0	0	1	1	1	0
124	1	88	5	13	0	0	0	0	0	1	0	1	0	0	1	1	0	1	0	1	1	1	1	0	0	0	1	1	1
125	1	68	9	24	0	0	1	0	0	1	0	1	0	0	1	1	0	1	1	0	1	0	0	0	0	0	0	0	1
126	0	60	11	20	0	1	1	0	0	0	0	0	1	0	0	1	0	1	0	1	1	1	1	0	0	1	1	1	0
127	1	68	9	25	0	0	1	0	0	1	0	1	0	0	1	1	1	1	0	1	1	0	0	0	0	1	1	1	1
128	0	43	1	15	0	0	0	0	0	1	0	1	0	0	1	1	1	1	0	1	1	0	1	0	0	1	1	1	1
129	1	74	10	14	0	1	1	0	0	0	0	1	0	1	1	0	1	1	1	1	1	1	0	0	0	1	1	1	1
130	1	76	4	15	0	0	0	0	0	1	1	0	0	0	1	1	0	1	1	1	1	0	0	1	1	1	1	1	0
131	1	68	9	18	0	0	1	0	0	1	1	0	0	0	1	1	1	1	1	0	1	0	0	1	1	1	1	1	0
132	0	33	6	6	0	0	1	0	0	1	0	0	0	0	1	1	0	1	0	1	1	0	0	0	1	1	1	1	0
133	0	70	4	11	0	1	0	0	0	0	0	1	0	1	0	1	0	1	0	1	1	1	1	0	0	1	0	0	1
134	1	72	6	26	0	0	0	0	0	0	0	0	0	0	0	1	1	0	0	0	1	1	1	0	0	1	1	1	0
135	1	78	5	17	0	0	0	0	0	1	0	0	0	0	1	1	1	0	0	1	1	0	0	0	1	1	1	1	1
136	1	60	2	16	0	0	0	0	0	0	0	0	0	0	0	0	0	0	0	1	1	1	1	0	0	0	0	0	0
137	1	49	8	24	0	0	1	0	0	1	0	1	0	1	1	0	1	1	1	1	1	0	0	0	1	1	1	1	1
138	1	39	0	5	0	0	0	0	0	0	0	0	1	0	0	0	0	0	1	1	0	0	0	0	0	1	0	0	0
139	1	58	3	23	0	1	0	0	0	0	0	0	0	0	0	1	0	1	1	1	1	1	1	1	0	1	0	0	0
140	1	56	4	28	0	0	0	0	0	0	0	1	1	1	1	0	0	0	0	1	1	1	1	0	0	1	1	1	1
141	1	48	3	7	0	1	0	0	0	1	0	0	0	0	0	0	0	1	0	1	1	0	0	0	0	0	1	1	0
142	1	64	5	18	0	0	0	1	0	1	0	1	0	1	1	0	0	0	0	1	1	0	0	0	0	1	1	1	1
143	1	84	11	8	0	0	1	0	0	0	0	0	0	0	0	0	0	1	0	1	1	1	0	1	0	0	0	0	1
144	1	74	5	24	0	0	0	0	0	1	0	1	0	0	0	1	0	1	0	1	1	0	0	0	1	1	0	0	0
145	0	26	0	0	0	0	0	0	0	0	0	0	0	0	0	0	0	0	1	0	1	0	0	1	1	1	1	1	0
146	1	82	4	10	0	0	0	0	0	1	0	1	0	0	0	0	1	0	0	1	1	0	0	0	0	1	1	1	1
147	0	72	5	10	0	0	0	1	0	1	0	1	0	0	0	0	1	1	1	1	1	1	0	0	0	1	0	0	1
148	1	63	9	7	0	0	1	0	0	1	0	0	0	0	0	0	0	1	1	1	1	0	0	0	0	0	1	1	0
149	0	61	7	3	0	0	0	0	0	1	0	1	0	1	0	0	1	0	0	1	1	0	0	1	1	1	0	1	1
150	1	88	12	12	0	0	1	0	0	1	0	1	0	0	0	0	1	0	0	1	1	0	0	0	0	0	1	1	1
151	0	61	6	12	0	0	0	0	0	1	0	0	0	0	0	0	0	0	0	1	1	1	0	0	0	0	1	1	0
152	1	46	1	13	0	1	0	0	0	0	0	0	0	0	0	1	0	0	1	1	1	1	1	0	0	0	0	1	0
153	1	52	6	9	0	0	0	1	0	1	0	0	0	0	0	1	0	0	0	1	1	0	0	0	0	1	1	1	1
154	1	69	5	17	0	0	0	1	0	0	0	0	0	0	0	0	0	0	0	0	0	0	0	0	0	1	0	0	1
155	1	78	6	14	0	0	0	1	0	0	0	0	0	0	0	0	0	0	0	1	1	0	0	0	0	1	0	0	1
156	1	68	4	13	0	0	0	1	0	0	1	1	0	1	0	1	1	0	0	0	1	0	0	0	0	0	0	0	1
157	1	65	4	21	0	0	0	1	0	1	1	1	0	0	0	1	1	0	1	1	0	0	0	0	0	1	0	0	1
158	0	73	6	22	0	0	0	1	0	1	1	1	0	0	0	1	0	0	1	1	1	0	0	1	1	1	1	1	1
159	0	67	5	25	0	0	0	1	0	1	0	1	0	1	0	0	0	1	0	1	1	0	0	0	0	0	1	1	1
160	1	54	3	15	0	0	0	1	0	1	0	1	0	0	0	1	1	0	1	0	1	0	0	0	0	1	0	0	1
161	1	48	2	14	0	0	0	1	0	0	0	1	0	0	0	0	0	0	0	1	0	0	0	0	0	1	1	0	1
162	1	66	4	25	0	0	0	1	0	1	0	1	0	0	0	0	1	0	0	1	1	0	0	0	0	1	1	1	1
163	1	78	6	11	0	0	0	1	0	0	1	0	0	0	0	1	0	0	0	1	1	0	0	0	0	1	0	0	1
164	1	52	5	23	0	0	0	1	0	1	0	1	0	1	0	0	0	0	0	1	1	0	0	0	0	1	1	1	1
165	1	62	3	26	0	0	0	1	0	1	0	1	0	0	0	1	1	1	0	1	0	0	0	0	1	1	0	0	1
166	1	60	3	14	0	0	0	1	0	0	0	0	0	0	0	0	0	0	1	0	0	0	0	0	0	0	0	0	1
167	0	59	6	24	0	0	1	0	0	1	0	1	0	1	0	1	0	0	1	1	1	0	0	0	0	0	0	1	1
168	0	69	3	7	0	0	0	0	0	0	0	0	0	0	0	0	0	1	0	1	1	0	0	0	1	1	1	1	0
169	1	30	0	21	1	0	0	1	1	0	0	1	0	1	1	0	0	0	0	1	1	0	0	1	1	1	1	1	1
170	1	61	3	10	0	0	0	0	0	0	0	0	1	0	0	0	0	1	0	1	1	1	0	0	1	1	1	1	1
171	1	33	3	14	0	0	0	0	0	0	0	1	0	1	1	0	0	1	1	1	1	0	0	0	1	0	1	1	1
172	0	63	3	19	0	0	0	0	0	0	0	1	0	1	0	0	0	1	0	1	1	0	0	0	0	1	1	1	0
173	1	62	3	10	0	0	0	0	0	0	0	0	0	0	0	0	0	0	1	1	1	0	0	0	1	1	1	1	0
174	1	39	0	24	0	0	0	0	0	0	1	0	0	1	0	0	0	0	1	1	1	1	1	0	0	1	0	0	0
175	1	39	0	27	0	0	0	0	0	0	0	1	1	1	1	0	0	1	1	1	1	1	0	0	0	1	0	0	0
176	1	44	1	12	0	1	0	0	0	0	0	0	0	0	0	0	0	0	1	1	1	1	1	0	0	1	1	1	0
177	1	38	0	20	1	0	0	0	0	1	0	1	0	1	1	0	0	1	1	1	1	0	1	1	1	1	1	1	1
178	1	67	5	14	0	0	0	0	0	0	0	0	0	0	0	0	0	1	1	1	0	0	0	1	1	1	0	0	1
179	1	54	9	9	0	0	1	0	0	0	0	0	0	0	0	0	0	0	0	1	1	0	0	1	0	1	1	1	1
180	1	43	1	15	0	0	0	0	0	0	0	0	1	0	0	0	0	0	1	1	1	1	1	0	1	0	1	1	0
181	1	37	0	6	0	0	0	0	0	1	0	0	0	0	1	0	0	1	0	1	1	0	0	0	0	1	1	1	0
182	1	60	3	15	0	0	0	0	0	0	0	0	0	0	0	0	0	1	0	1	1	1	1	0	0	1	1	1	0
183	1	30	1	5	0	0	0	0	0	1	0	0	0	0	0	0	0	0	1	0	0	0	0	0	1	1	0	0	0
184	1	63	3	12	0	0	0	0	0	0	0	0	0	0	0	0	0	0	0	0	1	0	0	0	1	0	0	0	0
185	1	57	4	20	0	0	0	0	0	0	0	0	0	0	0	0	0	0	0	1	1	1	1	0	0	0	1	1	0
186	0	60	4	14	0	0	0	0	0	0	0	0	0	0	0	0	0	1	0	1	0	0	0	0	1	1	0	0	0
187	0	55	3	8	0	0	0	0	0	0	0	0	0	0	0	0	0	0	0	0	1	0	0	1	1	1	1	0	0
188	1	72	6	9	0	0	0	0	0	0	0	0	0	0	0	0	0	1	0	1	1	0	0	0	0	1	0	0	0
189	1	32	0	3	0	0	0	0	0	0	0	0	0	0	0	0	0	1	0	0	1	0	0	1	1	0	0	0	0
190	0	68	11	15	0	0	1	0	0	1	0	0	0	0	0	0	0	0	1	1	1	0	0	1	1	0	1	1	1
191	1	62	4	9	0	0	0	0	0	0	0	0	0	0	0	0	0	0	0	0	1	0	0	0	1	1	1	1	0
192	1	59	3	18	0	0	0	0	0	0	0	0	0	0	0	0	0	1	0	0	1	0	0	0	1	1	0	0	0
193	0	31	1	23	0	0	0	0	0	0	0	1	0	1	1	0	0	0	1	1	1	1	0	1	1	1	1	1	0
194	0	24	0	3	0	0	0	0	0	0	0	0	0	0	0	0	0	1	0	1	1	0	0	1	1	1	1	1	0
195	1	64	4	9	0	0	0	0	0	0	0	0	0	0	0	0	0	0	0	0	1	0	0	1	1	1	0	0	0
196	1	67	11	21	0	0	1	0	0	0	0	0	0	0	0	0	0	1	1	1	0	1	1	1	1	1	1	0	1
197	1	56	3	7	0	0	0	0	0	0	0	0	0	0	0	0	0	0	0	0	1	0	0	1	1	1	0	0	0
198	0	51	3	11	0	0	0	0	0	0	0	0	0	0	0	0	0	1	0	1	1	0	0	0	1	1	1	1	0
199	1	66	4	13	0	0	0	0	0	0	0	0	0	0	0	1	0	0	0	0	1	0	0	0	0	1	1	1	0
200	1	69	5	13	1	0	0	0	0	0	0	0	0	0	0	0	0	0	0	0	1	0	0	0	0	1	0	0	0
201	1	52	4	11	0	0	0	0	0	0	0	0	0	0	0	0	0	1	0	1	1	1	0	0	0	1	1	1	0
202	1	71	5	10	0	0	0	0	0	0	0	0	0	0	0	0	0	1	0	1	1	0	0	0	1	1	1	1	0
203	1	49	2	7	0	0	0	0	0	0	0	0	0	0	0	0	0	1	0	1	1	1	1	1	1	1	1	1	0
204	1	46	2	11	0	0	0	0	0	0	0	0	0	0	0	0	0	1	1	0	0	0	0	0	1	1	1	0	0
